# Supplementary material for: Profiling Chemobiological Connection between Natural Product and Target Space Based on Systematic Analysis
Source: Int J Mol Sci. 2023 Jul 10;24(14):11265. doi: 10.3390/ijms241411265 (PMC10378764; doi:10.3390/ijms241411265)
Supplement: Supplementary file 1 [file ijms-24-11265-s001.zip]

Archive with 1 entries (1 files):
- ijms-2481074-supplementary.xlsx
