# Supplementary material for: Profiling Chemobiological Connection between Natural Product and Target Space Based on Systematic Analysis
Source: Int J Mol Sci. 2023 Jul 10;24(14):11265. doi: 10.3390/ijms241411265 (PMC10378764; doi:10.3390/ijms241411265)
Supplement: Supplementary file 1 [file ijms-24-11265-s001.zip › ijms-2481074-supplementary.xlsx]

## Sheet: Sheet_S1
Profiling Chemobiological Connection between Natural Product and Target Space Based on Systematic Analysis
Disheng Wang, Xue Li, Yicheng Miao, Qiang Zhang* Shaanxi Key Laboratory of Natural Products & Chemical Biology, College of Chemistry & Pharmacy, Northwest A&F University, Yangling, 712100, Shanxi, China * Correspondence:zhangq@nwsuaf.edu.cn
S1. Percentage of high active sup class of natural product
pChEMBL > 8, only activity data on single proteins, Full data for Figure 3C
pathway, superclass	Number of high activities	total_activitiy_entities	percentage(%)
Alkaloids, Guanidine alkaloids	6	33	18.18
Polyketides, Linear polyketides	31	304	10.2
Amino acids and Peptides, Oligopeptides	45	1168	3.85
Alkaloids, Tryptophan alkaloids	254	7744	3.28
Alkaloids, Ornithine alkaloids	42	1368	3.07
Fatty acids, Eicosanoids	10	327	3.06
Polyketides, Polyethers	7	322	2.17
Amino acids and Peptides, Other	11	528	2.08
Alkaloids, Pseudoalkaloids	5	248	2.02
Carbohydrates, Other	5	307	1.63
Fatty acids, Other	1	80	1.25
Alkaloids, Histidine alkaloids	7	583	1.2
Polyketides, Macrolides	31	2754	1.13
Amino acids and Peptides, Small peptides	33	2985	1.11
Shikimates and Phenylpropanoids, Styrylpyrones	2	185	1.08
Terpenoids, Steroids	43	4642	0.93
Fatty acids, Glycerophospholipids	1	130	0.77
Alkaloids, Tyrosine alkaloids	36	4804	0.75
Alkaloids, Lysine alkaloids	6	795	0.75
Alkaloids, Other	42	5675	0.74
Terpenoids, Triterpenoids	16	2339	0.68
Terpenoids, Diterpenoids	11	1625	0.68
Polyketides, Other	7	1025	0.68
Terpenoids, Meroterpenoids	6	965	0.62
Alkaloids, Serine alkaloids	1	163	0.61
Carbohydrates, Nucleosides	9	1525	0.59
Fatty acids, Fatty Acids and Conjugates	11	2018	0.55
Other, Other	8	1473	0.54
Alkaloids, Nicotinic acid alkaloids	7	1317	0.53
Shikimates and Phenylpropanoids, Other	16	3016	0.53
Shikimates and Phenylpropanoids, Stilbenoids	5	957	0.52
Carbohydrates, Polyols	5	1001	0.5
Terpenoids, Sesquiterpenoids	8	1656	0.48
Shikimates and Phenylpropanoids, Isoflavonoids	9	2224	0.4
Shikimates and Phenylpropanoids, Phenylpropanoids (C6-C3)	6	1656	0.36
Shikimates and Phenylpropanoids, Flavonoids	31	8891	0.35
Alkaloids, Pseudoalkaloids (transamidation)	5	1417	0.35
Fatty acids, Fatty acyls	3	957	0.31
Terpenoids, Other	1	327	0.31
Terpenoids, Monoterpenoids	3	1102	0.27
Shikimates and Phenylpropanoids, Phenolic acids (C6-C1)	8	2998	0.27
Alkaloids, Small peptides	1	420	0.24
Polyketides, Aromatic polyketides	3	1256	0.24
Shikimates and Phenylpropanoids, Coumarins	7	3106	0.23
Shikimates and Phenylpropanoids, Lignans	4	1822	0.22
Fatty acids, Fatty esters	1	450	0.22
Polyketides, Cyclic polyketides	2	955	0.21
Alkaloids, Anthranilic acid alkaloids	3	1436	0.21
Shikimates and Phenylpropanoids, Xanthones	1	523	0.19
Amino acids and Peptides, 尾-lactams	3	1598	0.19
Shikimates and Phenylpropanoids, Diarylheptanoids	1	591	0.17
Carbohydrates, Saccharides	1	638	0.16
Polyketides, Polycyclic aromatic polyketides	3	2083	0.14
Polyketides, Chromanes	1	746	0.13

## Sheet: Sheet_S2
S2. Relations among targets, compounds and natural product class
Full data for Figures 4~7
LOTUS ID	Pathway	Superclass	Class	Standard Type	pChEMBL	ChEMBL Target ID	Protein Classfication	Protein Class Level
LTS0069464	Carbohydrates	Other	Other	Ki	11	12159	Hydrolase	2
LTS0186195	Carbohydrates	Other	Other	Ki	11	12159	Hydrolase	2
LTS0030789	Alkaloids	Ornithine alkaloids	Tropane alkaloids	Ki	11	101020	Nicotinic acetylcholine receptor alpha subunit	4
LTS0265204	Alkaloids	Tryptophan alkaloids	Carbazole alkaloids	IC50	10.8	19650	AGC protein kinase PKA family	5
LTS0152175	Amino acids and Peptides	Other	Other	IC50	10.8	104127	Transferase	2
LTS0265204	Alkaloids	Tryptophan alkaloids	Carbazole alkaloids	IC50	10.7	10856	CAMK protein kinase MLCK family	5
LTS0030789	Alkaloids	Ornithine alkaloids	Tropane alkaloids	Ki	10.66	12717	Nicotinic acetylcholine receptor beta subunit	4
LTS0173185	Terpenoids	Steroids	Vitamin D3 and derivatives	Ki	10.6	12751	Nuclear hormone receptor subfamily 1 group I member 1	5
LTS0030789	Alkaloids	Ornithine alkaloids	Tropane alkaloids	Ki	10.6	10023	Nicotinic acetylcholine receptor alpha subunit	4
LTS0162203	Terpenoids	Steroids	Spirostane steroids	Kd	10.54	102699	Secreted protein	1
LTS0157382	Alkaloids	Histidine alkaloids	Imidazole alkaloids	EC50	10.46	119204	Family A G protein-coupled receptor	2
LTS0237390	Terpenoids	Triterpenoids	Oleanane triterpenoids	IC50	10.46	11092	Membrane receptor	1
LTS0058299	Shikimates and Phenylpropanoids	Coumarins	Simple coumarins	IC50	10.46	12921	Oxidoreductase	2
LTS0030789	Alkaloids	Ornithine alkaloids	Tropane alkaloids	IC50	10.43	100148	Nicotinic acetylcholine receptor alpha subunit	4
LTS0025415	Alkaloids	Tyrosine alkaloids	Isoquinoline alkaloids	Ki	10.4	137	Opioid receptor	5
LTS0107850	Polyketides	Macrolides	Ascomycins and Rapamycins	IC50	10.3	103576	Atypical protein kinase FRAP subfamily	6
LTS0261727	Alkaloids	Tyrosine alkaloids	Aporphine alkaloids	IC50	10.3	11296	Histamine receptor	5
LTS0208974	Terpenoids	Triterpenoids	Oleanane triterpenoids	IC50	10.27	11092	Surface antigen	1
LTS0057516	Amino acids and Peptides	Oligopeptides	Cyclic peptides	IC50	10.19	12674	Protein phosphatase regulatory subunit	4
LTS0173185	Terpenoids	Steroids	Vitamin D3 and derivatives	EC50	10.15	17113	Nuclear hormone receptor subfamily 1 group I member 1	5
LTS0001343	Polyketides	Polyethers	Polyether ionophores	IC50	10.15	10020	Protein phosphatase regulatory subunit	4
LTS0142195	Alkaloids	Other	Other	Ki	10.15	12742	Adrenergic receptor	5
LTS0173185	Terpenoids	Steroids	Vitamin D3 and derivatives	Kd	10.15	101150	Nuclear hormone receptor subfamily 1 group I member 1	5
LTS0171043	Terpenoids	Triterpenoids	Oleanane triterpenoids	IC50	10.02	11092	Membrane receptor	1
LTS0118881	Alkaloids	Tryptophan alkaloids	Other	Ki	10	11716	AGC protein kinase PKC eta subfamily	6
LTS0269367	Terpenoids	Sesquiterpenoids	Thapsane sesquiterpenoids	Ki	10	11564	Hydrolase	2
LTS0057516	Amino acids and Peptides	Oligopeptides	Cyclic peptides	IC50	10	10020	Protein phosphatase regulatory subunit	4
LTS0190868	Polyketides	Macrolides	Other	Ki	9.96	11617	AGC protein kinase PKC eta subfamily	6
LTS0190868	Polyketides	Macrolides	Other	Ki	9.96	12665	AGC protein kinase PKC delta subfamily	6
LTS0236276	Amino acids and Peptides	Oligopeptides	Cyclic peptides	IC50	9.96	12697	HDAC class I	4
LTS0219322	Alkaloids	Tryptophan alkaloids	Simple indole alkaloids	EC50	9.91	100869	Melatonin receptor	5
LTS0188369	Terpenoids	Steroids	Estrane steroids	EC50	9.9	174	Nuclear hormone receptor subfamily 3 group A member 2	5
LTS0142195	Alkaloids	Other	Other	Ki	9.9	10651	Adrenergic receptor	5
LTS0166128	Fatty acids	Fatty Acids and Conjugates	Oxo fatty acids	IC50	9.89	103477	Transferase	2
LTS0252021	Polyketides	Linear polyketides	Open-chain polyketides	IC50	9.89	10020	Protein phosphatase regulatory subunit	4
LTS0172903	Polyketides	Linear polyketides	Open-chain polyketides	IC50	9.85	11320	Enzyme	1
LTS0192710	Alkaloids	Tryptophan alkaloids	Carboline alkaloids	EC50	9.85	56	Nuclear hormone receptor subfamily 3 group C member 4	5
LTS0200069	Terpenoids	Steroids	Vitamin D3 and derivatives	EC50	9.85	108257	Nuclear hormone receptor subfamily 1 group I member 1	5
LTS0171945	Alkaloids	Tryptophan alkaloids	Carbazole alkaloids	Kd	9.82	30039	STE protein kinase MST subfamily	6
LTS0192710	Alkaloids	Tryptophan alkaloids	Carboline alkaloids	Ki	9.82	119104	Ligase	2
LTS0004196	Alkaloids	Lysine alkaloids	Piperidine alkaloids	IC50	9.8	47	Acetylcholine receptor	5
LTS0059840	Polyketides	Macrolides	Other	Ki	9.8	12665	AGC protein kinase PKC delta subfamily	6
LTS0116548	Shikimates and Phenylpropanoids	Phenolic acids (C6-C1)	Simple phenolic acids	Ki	9.8	119104	Ligase	2
LTS0171945	Alkaloids	Tryptophan alkaloids	Carbazole alkaloids	Kd	9.8	12415	CAMK protein kinase CAMK2 family	5
LTS0142195	Alkaloids	Other	Other	Kd	9.8	12853	Adrenergic receptor	5
LTS0190868	Polyketides	Macrolides	Other	Ki	9.77	11636	AGC protein kinase PKC alpha subfamily	6
LTS0257248	Shikimates and Phenylpropanoids	Isoflavonoids	Isoflavanones	IC50	9.77	106601	Transmembrane 1-electron transfer carriers	2
LTS0081585	Polyketides	Linear polyketides	Open-chain polyketides	IC50	9.7	11320	Enzyme	1
LTS0042813	Alkaloids	Tryptophan alkaloids	Ergot alkaloids	IC50	9.7	10577	Serotonin receptor	5
LTS0107850	Polyketides	Macrolides	Ascomycins and Rapamycins	Kd	9.7	10257	Isomerase	2
LTS0131234	Alkaloids	Nicotinic acid alkaloids	Pyridine alkaloids	IC50	9.7	100202	Transferase	2
LTS0110479	Amino acids and Peptides	Oligopeptides	Cyclic peptides	IC50	9.7	103827	Unclassified protein	1
LTS0133000	Alkaloids	Tryptophan alkaloids	Carbazole alkaloids	Ki	9.7	30032	Other protein kinase Meta subfamily	6
LTS0142195	Alkaloids	Other	Other	Ki	9.7	17061	Adrenergic receptor	5
LTS0142195	Alkaloids	Other	Other	Kd	9.69	12474	Adrenergic receptor	5
LTS0243695	Terpenoids	Steroids	Vitamin D3 and derivatives	EC50	9.68	64	Nuclear hormone receptor subfamily 1 group I member 1	5
LTS0157813	Terpenoids	Triterpenoids	Oleanane triterpenoids	IC50	9.66	11092	Surface antigen	1
LTS0002247	Terpenoids	Triterpenoids	Oleanane triterpenoids	IC50	9.66	11092	Surface antigen	1
LTS0170784	Amino acids and Peptides	Small peptides	Aminoacids	EC50	9.66	108	Serotonin receptor	5
LTS0165325	Fatty acids	Fatty Acids and Conjugates	Dicarboxylic acids	EC50	9.64	119204	Family A G protein-coupled receptor	2
LTS0004196	Alkaloids	Lysine alkaloids	Piperidine alkaloids	IC50	9.6	219	Acetylcholine receptor	5
LTS0171945	Alkaloids	Tryptophan alkaloids	Carbazole alkaloids	Kd	9.6	104318	Protein Kinase	3
LTS0133000	Alkaloids	Tryptophan alkaloids	Carbazole alkaloids	Ki	9.6	11379	Tyrosine protein kinase Met family	5
LTS0166055	Amino acids and Peptides	Oligopeptides	Depsipeptides	IC50	9.59	10452	Cysteine protease C1A family	5
LTS0190868	Polyketides	Macrolides	Other	Ki	9.59	11635	AGC protein kinase PKC alpha subfamily	6
LTS0163635	Alkaloids	Ornithine alkaloids	Tropane alkaloids	Ki	9.57	219	Acetylcholine receptor	5
LTS0152363	Alkaloids	Other	Other	Ki	9.57	106661	Cysteine protease C3A subfamily	5
LTS0163635	Alkaloids	Ornithine alkaloids	Tropane alkaloids	Ki	9.57	61	Acetylcholine receptor	5
LTS0142195	Alkaloids	Other	Other	Ki	9.55	130	Dopamine receptor	5
LTS0070501	Terpenoids	Triterpenoids	Oleanane triterpenoids	IC50	9.55	11092	Membrane receptor	1
LTS0030789	Alkaloids	Ornithine alkaloids	Tropane alkaloids	Ki	9.52	101435	Unclassified protein	1
LTS0188701	Amino acids and Peptides	Oligopeptides	RiPPs	IC50	9.52	11722	Aspartic protease A1A subfamily	5
LTS0203935	Polyketides	Aromatic polyketides	Catechols with side chains	EC50	9.52	10809	EDG receptor	5
LTS0229483	Other	Other	Other	IC50	9.52	103875	Enzyme	1
LTS0173185	Terpenoids	Steroids	Vitamin D3 and derivatives	EC50	9.52	12752	Nuclear hormone receptor subfamily 1 group I member 1	5
LTS0169498	Polyketides	Linear polyketides	Open-chain polyketides	IC50	9.52	117267	Aspartic protease	3
LTS0082505	Polyketides	Linear polyketides	Open-chain polyketides	IC50	9.52	11120	Enzyme	1
LTS0201993	Amino acids and Peptides	Other	Other	IC50	9.52	12021	HDAC class IV	4
LTS0051411	Alkaloids	Tryptophan alkaloids	Indole-Diterpenoid alkaloids (Penitrems)	EC50	9.52	36	Nuclear hormone receptor subfamily 3 group C member 3	5
LTS0133000	Alkaloids	Tryptophan alkaloids	Carbazole alkaloids	Ki	9.5	101348	AGC protein kinase PKA family	5
LTS0194526	Alkaloids	Tryptophan alkaloids	Carboline alkaloids	IC50	9.5	107	Serotonin receptor	5
LTS0133000	Alkaloids	Tryptophan alkaloids	Carbazole alkaloids	Ki	9.5	100854	CAMK protein kinase MELK subfamily	6
LTS0133000	Alkaloids	Tryptophan alkaloids	Carbazole alkaloids	Ki	9.5	11364	CAMK protein kinase AMPK subfamily	6
LTS0118881	Alkaloids	Tryptophan alkaloids	Other	Ki	9.49	12247	AGC protein kinase PKC delta subfamily	6
LTS0171945	Alkaloids	Tryptophan alkaloids	Carbazole alkaloids	IC50	9.48	116792	CAMK protein kinase TSSK family	5
LTS0018834	Alkaloids	Ornithine alkaloids	Polyamines	IC50	9.48	12518	Kainate receptor	4
LTS0142195	Alkaloids	Other	Other	Kd	9.47	12514	Adrenergic receptor	5
LTS0152175	Amino acids and Peptides	Other	Other	IC50	9.46	117805	Transferase	2
LTS0059840	Polyketides	Macrolides	Other	Ki	9.44	11617	AGC protein kinase PKC eta subfamily	6
LTS0175846	Alkaloids	Tyrosine alkaloids	Isoquinoline alkaloids	Ki	9.44	129	Opioid receptor	5
LTS0190868	Polyketides	Macrolides	Other	Ki	9.42	10880	AGC protein kinase PKC alpha subfamily	6
LTS0029112	Alkaloids	Other	Other	Ki	9.42	109928	Enzyme	1
LTS0133000	Alkaloids	Tryptophan alkaloids	Carbazole alkaloids	Ki	9.4	100140	CAMK protein kinase MARK subfamily	6
LTS0216864	Polyketides	Macrolides	Ascomycins and Rapamycins	Kd	9.4	10257	Isomerase	2
LTS0081223	Polyketides	Linear polyketides	Open-chain polyketides	IC50	9.4	100823	HDAC class I	4
LTS0133000	Alkaloids	Tryptophan alkaloids	Carbazole alkaloids	Ki	9.4	10277	STE protein kinase MST subfamily	6
LTS0133000	Alkaloids	Tryptophan alkaloids	Carbazole alkaloids	Ki	9.4	103154	TKL protein kinase LRRK family	5
LTS0274908	Amino acids and Peptides	Oligopeptides	Depsipeptides	IC50	9.4	11722	Aspartic protease A1A subfamily	5
LTS0135417	Shikimates and Phenylpropanoids	Other	Other	IC50	9.4	19	Nuclear hormone receptor subfamily 3 group A member 1	5
LTS0059840	Polyketides	Macrolides	Other	Ki	9.4	11635	AGC protein kinase PKC alpha subfamily	6
LTS0239842	Terpenoids	Sesquiterpenoids	Other	IC50	9.4	10702	Metallo protease M24A subfamily	5
LTS0082505	Polyketides	Linear polyketides	Open-chain polyketides	IC50	9.4	11320	Enzyme	1
LTS0059840	Polyketides	Macrolides	Other	Ki	9.35	11636	AGC protein kinase PKC alpha subfamily	6
LTS0150409	Amino acids and Peptides	Oligopeptides	RiPPs	Ki	9.34	10402	Bradykinin receptor	5
LTS0032764	Polyketides	Macrolides	Bryostatins	Ki	9.32	11635	AGC protein kinase PKC alpha subfamily	6
LTS0114608	Terpenoids	Steroids	Estrane steroids	Ki	9.31	36	Nuclear hormone receptor subfamily 3 group C member 3	5
LTS0184473	Terpenoids	Steroids	Pregnane steroids	Kd	9.3	48	Nuclear hormone receptor subfamily 3 group C member 2	5
LTS0133000	Alkaloids	Tryptophan alkaloids	Carbazole alkaloids	Ki	9.3	101019	Tyrosine protein kinase Sev family	5
LTS0133000	Alkaloids	Tryptophan alkaloids	Carbazole alkaloids	Ki	9.3	11149	AGC protein kinase ROCK subfamily	6
LTS0107850	Polyketides	Macrolides	Ascomycins and Rapamycins	Kd	9.3	100147	Other nuclear protein	1
LTS0022555	Carbohydrates	Saccharides	Monosaccharides	EC50	9.3	216	Adrenergic receptor	5
LTS0069464	Carbohydrates	Other	Other	Ki	9.3	14	Hydrolase	2
LTS0171945	Alkaloids	Tryptophan alkaloids	Carbazole alkaloids	Kd	9.3	11622	CAMK protein kinase CAMK2 family	5
LTS0110517	Terpenoids	Steroids	Pregnane steroids	Kd	9.3	48	Nuclear hormone receptor subfamily 3 group C member 2	5
LTS0219322	Alkaloids	Tryptophan alkaloids	Simple indole alkaloids	Ki	9.3	10280	Histamine receptor	5
LTS0114097	Shikimates and Phenylpropanoids	Phenolic acids (C6-C1)	Simple phenolic acids	Ki	9.3	119104	Ligase	2
LTS0191586	Shikimates and Phenylpropanoids	Other	Other	IC50	9.3	19	Nuclear hormone receptor subfamily 3 group A member 1	5
LTS0122981	Alkaloids	Histidine alkaloids	Imidazole alkaloids	Ki	9.3	11300	Histamine receptor	5
LTS0171945	Alkaloids	Tryptophan alkaloids	Carbazole alkaloids	Kd	9.29	100855	CAMK protein kinase PIM family	5
LTS0185864	Alkaloids	Ornithine alkaloids	Tropane alkaloids	Ki	9.28	12485	Acetylcholine receptor	5
LTS0141462	Alkaloids	Tryptophan alkaloids	Simple indole alkaloids	EC50	9.28	10620	Serotonin receptor	5
LTS0114608	Terpenoids	Steroids	Estrane steroids	Ki	9.27	48	Nuclear hormone receptor subfamily 3 group C member 2	5
LTS0171945	Alkaloids	Tryptophan alkaloids	Carbazole alkaloids	IC50	9.27	12683	Atypical protein kinase PDHK subfamily	5
LTS0110479	Amino acids and Peptides	Oligopeptides	Cyclic peptides	Ki	9.26	103825	Transferase	2
LTS0173365	Carbohydrates	Nucleosides	Purine nucleosides	IC50	9.26	117907	Transferase	2
LTS0163635	Alkaloids	Ornithine alkaloids	Tropane alkaloids	Ki	9.25	12485	Acetylcholine receptor	5
LTS0209332	Alkaloids	Tryptophan alkaloids	Ergot alkaloids	IC50	9.23	130	Dopamine receptor	5
LTS0060727	Other	Other	Other	IC50	9.22	11505	Ligase	2
LTS0256677	Shikimates and Phenylpropanoids	Stilbenoids	Monomeric stilbenes	IC50	9.22	11140	Serine protease S9B subfamily	5
LTS0081223	Polyketides	Linear polyketides	Open-chain polyketides	IC50	9.22	101012	HDAC class I	4
LTS0264559	Amino acids and Peptides	Oligopeptides	RiPPs	EC50	9.22	250	Neurokinin receptor	5
LTS0059840	Polyketides	Macrolides	Other	Ki	9.2	10880	AGC protein kinase PKC alpha subfamily	6
LTS0190868	Polyketides	Macrolides	Other	Ki	9.2	10878	AGC protein kinase PKC eta subfamily	6
LTS0133000	Alkaloids	Tryptophan alkaloids	Carbazole alkaloids	Ki	9.2	30049	STE protein kinase KHS subfamily	6
LTS0020080	Alkaloids	Tyrosine alkaloids	Isoquinoline alkaloids	IC50	9.2	10529	Opioid receptor	5
LTS0133000	Alkaloids	Tryptophan alkaloids	Carbazole alkaloids	Ki	9.2	101504	CAMK protein kinase QIK subfamily	6
LTS0203821	Alkaloids	Other	Other	Ki	9.18	11300	Histamine receptor	5
LTS0171945	Alkaloids	Tryptophan alkaloids	Carbazole alkaloids	IC50	9.18	30002	CAMK protein kinase CAMK2 family	5
LTS0083989	Alkaloids	Tryptophan alkaloids	Ergot alkaloids	IC50	9.18	10576	Serotonin receptor	5
LTS0082507	Amino acids and Peptides	Small peptides	Aminoacids	Ki	9.18	12518	Kainate receptor	4
LTS0169498	Polyketides	Linear polyketides	Open-chain polyketides	IC50	9.17	18046	Aspartic protease A1A subfamily	5
LTS0116256	Polyketides	Linear polyketides	Open-chain polyketides	IC50	9.17	13061	Tyrosine protein phosphatase	4
LTS0063398	Shikimates and Phenylpropanoids	Other	Other	Ki	9.17	102979	Enzyme	1
LTS0139690	Terpenoids	Steroids	Androstane steroids	Kd	9.17	12643	Secreted protein	1
LTS0186195	Carbohydrates	Other	Other	Ki	9.17	119120	Hydrolase	2
LTS0046173	Terpenoids	Steroids	Androstane steroids	EC50	9.16	119204	Family A G protein-coupled receptor	2
LTS0185864	Alkaloids	Ornithine alkaloids	Tropane alkaloids	Ki	9.15	10648	Acetylcholine receptor	5
LTS0171945	Alkaloids	Tryptophan alkaloids	Carbazole alkaloids	Kd	9.15	30001	CAMK protein kinase MARK subfamily	6
LTS0185864	Alkaloids	Ornithine alkaloids	Tropane alkaloids	Ki	9.15	10666	Hydrolase	2
LTS0219322	Alkaloids	Tryptophan alkaloids	Simple indole alkaloids	Ki	9.15	10355	Melatonin receptor	5
LTS0208868	Alkaloids	Tryptophan alkaloids	Carboline alkaloids	IC50	9.15	20158	AGC protein kinase PKG family	5
LTS0000058	Amino acids and Peptides	Small peptides	Aminoacids	Ki	9.13	12376	Kainate receptor	4
LTS0246876	Amino acids and Peptides	Oligopeptides	RiPPs	IC50	9.12	10315	Opioid receptor	5
LTS0034414	Alkaloids	Nicotinic acid alkaloids	Pyridine alkaloids	Ki	9.12	119104	Ligase	2
LTS0141621	Shikimates and Phenylpropanoids	Other	Other	IC50	9.12	105533	Hydrolase	2
LTS0042813	Alkaloids	Tryptophan alkaloids	Ergot alkaloids	IC50	9.11	10576	Serotonin receptor	5
LTS0108275	Alkaloids	Nicotinic acid alkaloids	Pyridine alkaloids	Ki	9.11	119104	Ligase	2
LTS0092701	Terpenoids	Steroids	Androstane steroids	Kd	9.11	12643	Secreted protein	1
LTS0133000	Alkaloids	Tryptophan alkaloids	Carbazole alkaloids	Ki	9.1	10938	Tyrosine protein kinase JakB family	5
LTS0051056	Amino acids and Peptides	Other	Other	Ki	9.1	12209	Lyase	2
LTS0142195	Alkaloids	Other	Other	Ki	9.1	51	Serotonin receptor	5
LTS0047234	Terpenoids	Steroids	Androstane steroids	EC50	9.1	119204	Family A G protein-coupled receptor	2
LTS0180829	Polyketides	Linear polyketides	Acetogenins	IC50	9.1	12932	Oxidoreductase	2
LTS0079533	Polyketides	Linear polyketides	Open-chain polyketides	IC50	9.1	11787	Ligase	2
LTS0133000	Alkaloids	Tryptophan alkaloids	Carbazole alkaloids	Ki	9.1	10811	AGC protein kinase ROCK subfamily	6
LTS0133000	Alkaloids	Tryptophan alkaloids	Carbazole alkaloids	Ki	9.1	11969	AGC protein kinase PKA family	5
LTS0133000	Alkaloids	Tryptophan alkaloids	Carbazole alkaloids	Ki	9.1	101317	CAMK protein kinase MARK subfamily	6
LTS0185864	Alkaloids	Ornithine alkaloids	Tropane alkaloids	Ki	9.1	12566	Acetylcholine receptor	5
LTS0133000	Alkaloids	Tryptophan alkaloids	Carbazole alkaloids	Ki	9.1	197	Tyrosine protein kinase PDGFR family	5
LTS0133000	Alkaloids	Tryptophan alkaloids	Carbazole alkaloids	Ki	9.1	10842	AGC protein kinase PKN family	5
LTS0109902	Polyketides	Macrolides	Ansa macrolides	Kd	9.1	11213	Other cytosolic protein	1
LTS0171945	Alkaloids	Tryptophan alkaloids	Carbazole alkaloids	IC50	9.09	20095	Enzyme	1
LTS0063398	Shikimates and Phenylpropanoids	Other	Other	Ki	9.09	10186	Lyase	2
LTS0033930	Amino acids and Peptides	Small peptides	Dipeptides	Ki	9.08	10230	Metallo protease M1 family	5
LTS0255168	Terpenoids	Steroids	Estrane steroids	Kd	9.08	12643	Secreted protein	1
LTS0083989	Alkaloids	Tryptophan alkaloids	Ergot alkaloids	IC50	9.07	10577	Serotonin receptor	5
LTS0185864	Alkaloids	Ornithine alkaloids	Tropane alkaloids	Ki	9.07	10688	Acetylcholine receptor	5
LTS0163635	Alkaloids	Ornithine alkaloids	Tropane alkaloids	Ki	9.06	10647	Acetylcholine receptor	5
LTS0195979	Terpenoids	Diterpenoids	Abietane diterpenoids	Kd	9.06	101476	Enzyme	1
LTS0169498	Polyketides	Linear polyketides	Open-chain polyketides	IC50	9.05	18044	Aspartic protease A1A subfamily	5
LTS0198194	Polyketides	Linear polyketides	Acetogenins	IC50	9.05	10412	Enzyme	1
LTS0160855	Carbohydrates	Nucleosides	Purine nucleotides	Ki	9.04	102910	Phosphatase	2
LTS0011527	Alkaloids	Tryptophan alkaloids	Simple indole alkaloids	Ki	9.03	11923	Serotonin receptor	5
LTS0148956	Polyketides	Other	Other	IC50	9.03	12697	HDAC class I	4
LTS0163635	Alkaloids	Ornithine alkaloids	Tropane alkaloids	Ki	9.02	12566	Acetylcholine receptor	5
LTS0111919	Shikimates and Phenylpropanoids	Flavonoids	Chalcones	IC50	9.02	11092	Membrane receptor	1
LTS0152326	Terpenoids	Steroids	Androstane steroids	Kd	9	12643	Secreted protein	1
LTS0226506	Terpenoids	Diterpenoids	Tigliane diterpenoids	IC50	9	17047	Oxidoreductase	2
LTS0123569	Shikimates and Phenylpropanoids	Lignans	Arylnaphthalene and aryltetralin lignans	Potency	9	100639	Metallo protease M34 family	5
LTS0194121	Shikimates and Phenylpropanoids	Lignans	Dibenzylbutyrolactone lignans	IC50	9	11409	STE protein kinase STE7 family	5
LTS0171945	Alkaloids	Tryptophan alkaloids	Carbazole alkaloids	Kd	9	12735	CAMK protein kinase PHk family	5
LTS0190915	Shikimates and Phenylpropanoids	Coumarins	Simple coumarins	Ki	9	107980	Oxidoreductase	2
LTS0121878	Terpenoids	Triterpenoids	Oleanane triterpenoids	IC50	9	20127	Enzyme	1
LTS0062692	Alkaloids	Ornithine alkaloids	Other	Potency	9	103669	Enzyme	1
LTS0205086	Amino acids and Peptides	Oligopeptides	Cyclic peptides	IC50	9	17128	HDAC class I	4
LTS0001343	Polyketides	Polyethers	Polyether ionophores	IC50	9	17130	Protein phosphatase regulatory subunit	4
LTS0050236	Fatty acids	Eicosanoids	Leukotrienes	Ki	9	102414	Leukotriene receptor	5
LTS0109858	Terpenoids	Meroterpenoids	Triketide meroterpenoids	IC50	9	93	Hydrolase	2
LTS0171945	Alkaloids	Tryptophan alkaloids	Carbazole alkaloids	Kd	9	101220	STE protein kinase MSN subfamily	6
LTS0023988	Amino acids and Peptides	Oligopeptides	Cyclic peptides	IC50	9	101012	HDAC class I	4
LTS0030789	Alkaloids	Ornithine alkaloids	Tropane alkaloids	Ki	9	104447	Nicotinic acetylcholine receptor	3
LTS0102126	Alkaloids	Other	Other	IC50	9	18072	Voltage-gated sodium channel	3
LTS0254025	Alkaloids	Nicotinic acid alkaloids	Pyridine alkaloids	Ki	9	102873	Oxidoreductase	2
LTS0179922	Alkaloids	Anthranilic acid alkaloids	Quinoline alkaloids	Ki	9	119104	Ligase	2
LTS0107850	Polyketides	Macrolides	Ascomycins and Rapamycins	IC50	9	117981	Isomerase	2
LTS0200539	Terpenoids	Meroterpenoids	Triketide meroterpenoids	IC50	9	12343	Transferase	2
LTS0023988	Amino acids and Peptides	Oligopeptides	Cyclic peptides	IC50	9	17128	HDAC class I	4
LTS0007094	Terpenoids	Diterpenoids	Tetracyclic diterpenoids	IC50	9	17047	Oxidoreductase	2
LTS0048192	Alkaloids	Tryptophan alkaloids	Corynanthe type	Ki	9	11009	SLC18 family of vesicular amine transporters	4
LTS0232042	Terpenoids	Triterpenoids	Oleanane triterpenoids	IC50	9	17047	Oxidoreductase	2
LTS0195285	Shikimates and Phenylpropanoids	Stilbenoids	Monomeric stilbenes	Potency	9	103069	Phosphodiesterase	2
LTS0082719	Terpenoids	Steroids	Androstane steroids	IC50	9	11362	Transferase	2
LTS0205466	Amino acids and Peptides	Small peptides	Aminoacids	Kd	9	118422	Electrochemical transporter	2
LTS0102878	Fatty acids	Fatty Acids and Conjugates	Thia fatty acids	IC50	9	93	Hydrolase	2
LTS0083989	Alkaloids	Tryptophan alkaloids	Ergot alkaloids	IC50	8.99	52	Adrenergic receptor	5
LTS0102126	Alkaloids	Other	Other	IC50	8.96	18079	Voltage-gated sodium channel	3
LTS0017469	Carbohydrates	Nucleosides	Purine nucleosides	Potency	8.96	103670	Enzyme	1
LTS0171945	Alkaloids	Tryptophan alkaloids	Carbazole alkaloids	Kd	8.96	101504	CAMK protein kinase QIK subfamily	6
LTS0032764	Polyketides	Macrolides	Bryostatins	Ki	8.96	12247	AGC protein kinase PKC delta subfamily	6
LTS0189111	Alkaloids	Tryptophan alkaloids	Aspidosperma type	Potency	8.96	103668	Structural protein	1
LTS0245308	Alkaloids	Ornithine alkaloids	Other	Ki	8.96	12518	Kainate receptor	4
LTS0263634	Shikimates and Phenylpropanoids	Phenolic acids (C6-C1)	Simple phenolic acids	EC50	8.96	88	Dopamine receptor	5
LTS0089607	Amino acids and Peptides	Oligopeptides	RiPPs	Ki	8.96	12471	Opioid receptor	5
LTS0007212	Carbohydrates	Nucleosides	Purine nucleotides	Kd	8.95	191	Aspartic protease A2A subfamily	5
LTS0200484	Alkaloids	Nicotinic acid alkaloids	Pyridine alkaloids	Ki	8.94	119104	Ligase	2
LTS0133000	Alkaloids	Tryptophan alkaloids	Carbazole alkaloids	IC50	8.93	100413	Tyrosine protein kinase Trk family	5
LTS0057516	Amino acids and Peptides	Oligopeptides	Cyclic peptides	IC50	8.93	13061	Tyrosine protein phosphatase	4
LTS0252021	Polyketides	Linear polyketides	Open-chain polyketides	IC50	8.92	13061	Tyrosine protein phosphatase	4
LTS0171945	Alkaloids	Tryptophan alkaloids	Carbazole alkaloids	IC50	8.92	101131	STE protein kinase TAO subfamily	6
LTS0000058	Amino acids and Peptides	Small peptides	Aminoacids	Ki	8.92	12378	Kainate receptor	4
LTS0063684	Shikimates and Phenylpropanoids	Other	Other	Ki	8.91	17018	Hydrolase	2
LTS0171945	Alkaloids	Tryptophan alkaloids	Carbazole alkaloids	IC50	8.91	102770	CAMK protein kinase QIK subfamily	6
LTS0133000	Alkaloids	Tryptophan alkaloids	Carbazole alkaloids	Ki	8.9	10612	AGC protein kinase PDK1 subfamily	5
LTS0133000	Alkaloids	Tryptophan alkaloids	Carbazole alkaloids	Ki	8.9	100856	Other protein kinase IKK family	5
LTS0254731	Terpenoids	Steroids	Ecdysteroids	IC50	8.89	102418	Nuclear receptor	2
LTS0171945	Alkaloids	Tryptophan alkaloids	Carbazole alkaloids	Kd	8.89	30000	Other protein kinase NAK family	5
LTS0226815	Shikimates and Phenylpropanoids	Flavonoids	Chalcones	IC50	8.89	12543	Oxidoreductase	2
LTS0059840	Polyketides	Macrolides	Other	Ki	8.89	10878	AGC protein kinase PKC eta subfamily	6
LTS0142039	Terpenoids	Triterpenoids	Oleanane triterpenoids	IC50	8.89	11092	Surface antigen	1
LTS0170784	Amino acids and Peptides	Small peptides	Aminoacids	EC50	8.89	227	Serotonin receptor	5
LTS0171945	Alkaloids	Tryptophan alkaloids	Carbazole alkaloids	Kd	8.89	12944	AGC protein kinase p70 subfamily	6
LTS0150409	Amino acids and Peptides	Oligopeptides	RiPPs	EC50	8.89	119204	Family A G protein-coupled receptor	2
LTS0013651	Polyketides	Polycyclic aromatic polyketides	Anthraquinones and anthrones	Kd	8.87	100098	Other protein kinase WEE family	5
LTS0133000	Alkaloids	Tryptophan alkaloids	Carbazole alkaloids	IC50	8.87	100909	TKL protein kinase STKR Type 1 subfamily	6
LTS0217362	Alkaloids	Other	Other	Kd	8.85	106608	Oxidoreductase	2
LTS0145183	Alkaloids	Tryptophan alkaloids	Carboline alkaloids	Potency	8.85	271	Nuclear hormone receptor subfamily 1 group A member 2	5
LTS0133688	Amino acids and Peptides	Small peptides	Aminoacids	IC50	8.85	10965	Oxidoreductase	2
LTS0252021	Polyketides	Linear polyketides	Open-chain polyketides	Potency	8.85	103664	Nuclear hormone receptor subfamily 1 group F member 3	5
LTS0185864	Alkaloids	Ornithine alkaloids	Tropane alkaloids	Ki	8.85	10647	Acetylcholine receptor	5
LTS0029480	Alkaloids	Tyrosine alkaloids	Phenylethylamines	IC50	8.85	10841	Membrane receptor	1
LTS0134726	Alkaloids	Pseudoalkaloids (transamidation)	Terpenoid alkaloids	Ki	8.85	12167	Nicotinic acetylcholine receptor alpha subunit	4
LTS0185864	Alkaloids	Ornithine alkaloids	Tropane alkaloids	Kd	8.83	100872	Acetylcholine receptor	5
LTS0185864	Alkaloids	Ornithine alkaloids	Tropane alkaloids	Ki	8.83	215	Acetylcholine receptor	5
LTS0270901	Amino acids and Peptides	Oligopeptides	Cyclic peptides	IC50	8.82	10323	Metallo protease M14A subfamily	5
LTS0121689	Polyketides	Linear polyketides	Acetogenins	IC50	8.82	12932	Oxidoreductase	2
LTS0171169	Amino acids and Peptides	Oligopeptides	Cyclic peptides	IC50	8.82	10323	Metallo protease M14A subfamily	5
LTS0229483	Other	Other	Other	IC50	8.81	103609	Hydrolase	2
LTS0174355	Polyketides	Macrolides	Bryostatins	Ki	8.81	11635	AGC protein kinase PKC alpha subfamily	6
LTS0133000	Alkaloids	Tryptophan alkaloids	Carbazole alkaloids	Ki	8.8	30023	Tyrosine protein kinase Ack family	5
LTS0171945	Alkaloids	Tryptophan alkaloids	Carbazole alkaloids	IC50	8.8	30024	STE protein kinase MST subfamily	6
LTS0133000	Alkaloids	Tryptophan alkaloids	Carbazole alkaloids	Ki	8.8	11691	Tyrosine protein kinase Src family	5
LTS0219322	Alkaloids	Tryptophan alkaloids	Simple indole alkaloids	Potency	8.8	103670	Enzyme	1
LTS0159153	Carbohydrates	Nucleosides	Purine nucleosides	Potency	8.8	103670	Enzyme	1
LTS0133000	Alkaloids	Tryptophan alkaloids	Carbazole alkaloids	Ki	8.8	12724	CAMK protein kinase RSKb subfamily	6
LTS0008606	Shikimates and Phenylpropanoids	Other	Other	Potency	8.8	103670	Enzyme	1
LTS0133000	Alkaloids	Tryptophan alkaloids	Carbazole alkaloids	Ki	8.8	101464	STE protein kinase MSN subfamily	6
LTS0042233	Alkaloids	Tryptophan alkaloids	Ergot alkaloids	Ki	8.8	107	Serotonin receptor	5
LTS0098300	Alkaloids	Other	Other	Kd	8.8	11019	AGC protein kinase PKG family	5
LTS0053445	Amino acids and Peptides	Other	Other	Ki	8.8	100067	Metallo protease M28A subfamily	6
LTS0064550	Alkaloids	Nicotinic acid alkaloids	Pyridine alkaloids	Kd	8.8	117876	Auxiliary transport protein	1
LTS0243518	Shikimates and Phenylpropanoids	Styrylpyrones	Kavalactones and derivatives	IC50	8.79	102438	Hydrolase	2
LTS0126025	Polyketides	Polyethers	Polyether ionophores	IC50	8.77	10627	Serotonin receptor	5
LTS0144497	Shikimates and Phenylpropanoids	Isoflavonoids	Coumaronochromones	IC50	8.77	174	Nuclear hormone receptor subfamily 3 group A member 2	5
LTS0051056	Amino acids and Peptides	Other	Other	Ki	8.77	11060	Lyase	2
LTS0020080	Alkaloids	Tyrosine alkaloids	Isoquinoline alkaloids	Ki	8.77	129	Opioid receptor	5
LTS0236956	Amino acids and Peptides	Oligopeptides	RiPPs	Ki	8.77	10549	Vasopressin and oxytocin receptor	5
LTS0048192	Alkaloids	Tryptophan alkaloids	Corynanthe type	IC50	8.75	118131	SLC18 family of vesicular amine transporters	4
LTS0167916	Alkaloids	Anthranilic acid alkaloids	Acridone alkaloids	Potency	8.74	103668	Structural protein	1
LTS0100006	Alkaloids	Pseudoalkaloids	pteridine alkaloids	IC50	8.74	106552	Nicotinic acetylcholine receptor	3
LTS0170784	Amino acids and Peptides	Small peptides	Aminoacids	Ki	8.74	51	Serotonin receptor	5
LTS0150409	Amino acids and Peptides	Oligopeptides	RiPPs	IC50	8.74	10034	Bradykinin receptor	5
LTS0219245	Alkaloids	Other	Other	IC50	8.74	11752	Tyrosine protein kinase VEGFR family	5
LTS0163635	Alkaloids	Ornithine alkaloids	Tropane alkaloids	Ki	8.74	10688	Acetylcholine receptor	5
LTS0016785	Shikimates and Phenylpropanoids	Isoflavonoids	Isoflavones	Potency	8.74	271	Nuclear hormone receptor subfamily 1 group A member 2	5
LTS0029561	Terpenoids	Diterpenoids	Tetracyclic diterpenoids	Ki	8.74	11636	AGC protein kinase PKC alpha subfamily	6
LTS0184620	Alkaloids	Ornithine alkaloids	Pyridine alkaloids	Ki	8.72	101020	Nicotinic acetylcholine receptor alpha subunit	4
LTS0171945	Alkaloids	Tryptophan alkaloids	Carbazole alkaloids	IC50	8.72	101503	CAMK protein kinase NuaK subfamily	6
LTS0065626	Other	Other	Other	EC50	8.72	119204	Family A G protein-coupled receptor	2
LTS0022616	Fatty acids	Fatty Acids and Conjugates	Hydroxy fatty acids	EC50	8.72	119204	Family A G protein-coupled receptor	2
LTS0145871	Shikimates and Phenylpropanoids	Phenolic acids (C6-C1)	Simple phenolic acids	Ki	8.72	119104	Ligase	2
LTS0209332	Alkaloids	Tryptophan alkaloids	Ergot alkaloids	IC50	8.71	72	Dopamine receptor	5
LTS0018775	Alkaloids	Lysine alkaloids	Piperidine alkaloids	EC50	8.7	10260	Transient receptor potential channel	3
LTS0133000	Alkaloids	Tryptophan alkaloids	Carbazole alkaloids	Ki	8.7	101034	Tyrosine protein kinase Trk family	5
LTS0133000	Alkaloids	Tryptophan alkaloids	Carbazole alkaloids	Ki	8.7	12665	AGC protein kinase PKC delta subfamily	6
LTS0175846	Alkaloids	Tyrosine alkaloids	Isoquinoline alkaloids	Ki	8.7	137	Opioid receptor	5
LTS0002176	Alkaloids	Tryptophan alkaloids	Yohimbine-like alkaloids	Ki	8.7	10364	Adrenergic receptor	5
LTS0133000	Alkaloids	Tryptophan alkaloids	Carbazole alkaloids	Ki	8.7	10051	CAMK protein kinase DAPK family	5
LTS0133000	Alkaloids	Tryptophan alkaloids	Carbazole alkaloids	Ki	8.7	10781	Other protein kinase AUR family	5
LTS0185864	Alkaloids	Ornithine alkaloids	Tropane alkaloids	Ki	8.7	61	Acetylcholine receptor	5
LTS0133000	Alkaloids	Tryptophan alkaloids	Carbazole alkaloids	Ki	8.7	10849	Tyrosine protein kinase JakB family	5
LTS0260159	Shikimates and Phenylpropanoids	Flavonoids	Flavones	IC50	8.7	65	Cytochrome P450 19A1	5
LTS0119545	Alkaloids	Tyrosine alkaloids	Aporphine alkaloids	Ki	8.7	125	Adrenergic receptor	5
LTS0081086	Terpenoids	Steroids	Androstane steroids	EC50	8.7	12831	Nuclear hormone receptor subfamily 3 group C member 4	5
LTS0133000	Alkaloids	Tryptophan alkaloids	Carbazole alkaloids	Ki	8.7	30036	CMGC protein kinase CLK family	5
LTS0160689	Polyketides	Linear polyketides	Open-chain polyketides	IC50	8.7	11320	Enzyme	1
LTS0192710	Alkaloids	Tryptophan alkaloids	Carboline alkaloids	IC50	8.7	10575	Oxidoreductase	2
LTS0004295	Terpenoids	Meroterpenoids	Tetraketide meroterpenoids	IC50	8.7	117839	Oxidoreductase	2
LTS0265245	Shikimates and Phenylpropanoids	Flavonoids	Flavan-3-ols	EC50	8.7	12899	Enzyme	1
LTS0165831	Terpenoids	Steroids	Estrane steroids	IC50	8.7	12788	Nuclear hormone receptor subfamily 3 group A member 1	5
LTS0167693	Other	Other	Other	Potency	8.7	11638	CMGC protein kinase ERK subfamily	6
LTS0236956	Amino acids and Peptides	Oligopeptides	RiPPs	EC50	8.7	108294	Vasopressin and oxytocin receptor	5
LTS0165831	Terpenoids	Steroids	Estrane steroids	IC50	8.7	12135	Nuclear hormone receptor subfamily 3 group A member 2	5
LTS0042233	Alkaloids	Tryptophan alkaloids	Ergot alkaloids	Ki	8.7	12687	Serotonin receptor	5
LTS0171945	Alkaloids	Tryptophan alkaloids	Carbazole alkaloids	Kd	8.7	30028	CAMK protein kinase CAMK1 family	5
LTS0118881	Alkaloids	Tryptophan alkaloids	Other	Ki	8.7	12635	AGC protein kinase PKC alpha subfamily	6
LTS0171945	Alkaloids	Tryptophan alkaloids	Carbazole alkaloids	Kd	8.7	30025	STE protein kinase PAKA subfamily	6
LTS0252223	Amino acids and Peptides	Small peptides	Aminoacids	Potency	8.7	103668	Other nuclear protein	1
LTS0188369	Terpenoids	Steroids	Estrane steroids	EC50	8.7	19	Nuclear hormone receptor subfamily 3 group A member 1	5
LTS0096543	Fatty acids	Fatty acyls	Fatty alcohols	IC50	8.7	259	Cannabinoid receptor	5
LTS0067530	Amino acids and Peptides	Oligopeptides	Cyclic peptides	IC50	8.7	10505	Metallo protease M14A subfamily	5
LTS0042813	Alkaloids	Tryptophan alkaloids	Ergot alkaloids	IC50	8.69	10627	Serotonin receptor	5
LTS0270094	Alkaloids	Tryptophan alkaloids	Pyrroloquinoline alkaloids	EC50	8.68	12967	CAMK protein kinase CHK1 subfamily	6
LTS0276108	Polyketides	Linear polyketides	Acetogenins	IC50	8.68	12932	Oxidoreductase	2
LTS0036043	Polyketides	Macrolides	Ascomycins and Rapamycins	IC50	8.68	80	Isomerase	2
LTS0171945	Alkaloids	Tryptophan alkaloids	Carbazole alkaloids	IC50	8.68	101506	STE protein kinase TAO subfamily	6
LTS0042813	Alkaloids	Tryptophan alkaloids	Ergot alkaloids	IC50	8.67	52	Adrenergic receptor	5
LTS0170784	Amino acids and Peptides	Small peptides	Aminoacids	Ki	8.67	10209	Serotonin receptor	5
LTS0078068	Alkaloids	Tryptophan alkaloids	Ergot alkaloids	IC50	8.66	107	Serotonin receptor	5
LTS0072987	Amino acids and Peptides	Small peptides	Other	IC50	8.66	10436	Cysteine protease C1A family	5
LTS0165831	Terpenoids	Steroids	Estrane steroids	IC50	8.66	12787	Nuclear hormone receptor subfamily 3 group A member 1	5
LTS0212957	Polyketides	Cyclic polyketides	Monacolins and Monacolin derivatives	IC50	8.66	24	Oxidoreductase	2
LTS0171945	Alkaloids	Tryptophan alkaloids	Carbazole alkaloids	Kd	8.66	101433	CAMK protein kinase QIK subfamily	6
LTS0020869	Alkaloids	Serine alkaloids	Thiazole alkaloids	Ki	8.66	107982	Membrane receptor	1
LTS0266048	Polyketides	Linear polyketides	Acetogenins	IC50	8.66	12932	Oxidoreductase	2
LTS0185864	Alkaloids	Ornithine alkaloids	Tropane alkaloids	Ki	8.66	219	Acetylcholine receptor	5
LTS0047412	Alkaloids	Histidine alkaloids	Imidazole alkaloids	Potency	8.66	103670	Enzyme	1
LTS0046845	Alkaloids	Tyrosine alkaloids	Isoquinoline alkaloids	EC50	8.65	103972	Unclassified protein	1
LTS0219322	Alkaloids	Tryptophan alkaloids	Simple indole alkaloids	EC50	8.65	11084	Melatonin receptor	5
LTS0247186	Alkaloids	Small peptides	Aminoacids	IC50	8.64	100669	GABA-A receptor	3
LTS0102126	Alkaloids	Other	Other	IC50	8.64	131	Voltage-gated sodium channel	3
LTS0100006	Alkaloids	Pseudoalkaloids	pteridine alkaloids	IC50	8.64	106614	Nicotinic acetylcholine receptor beta subunit	4
LTS0035190	Alkaloids	Guanidine alkaloids	Tetrodotoxins	IC50	8.64	18079	Voltage-gated sodium channel	3
LTS0165831	Terpenoids	Steroids	Estrane steroids	IC50	8.64	12244	Nuclear hormone receptor subfamily 3 group A member 2	5
LTS0171945	Alkaloids	Tryptophan alkaloids	Carbazole alkaloids	IC50	8.63	17145	AGC protein kinase p70 subfamily	6
LTS0219807	Alkaloids	Lysine alkaloids	Indolizidine alkaloids	IC50	8.62	100683	Hydrolase	2
LTS0020870	Alkaloids	Pseudoalkaloids (transamidation)	Phenylalanine-derived alkaloids	Ki	8.62	10727	Adrenergic receptor	5
LTS0187622	Polyketides	Linear polyketides	Linear polyenes	IC50	8.62	116953	Enzyme	1
LTS0185864	Alkaloids	Ornithine alkaloids	Tropane alkaloids	Ki	8.62	17134	Acetylcholine receptor	5
LTS0102126	Alkaloids	Other	Other	IC50	8.62	12605	Voltage-gated sodium channel	3
LTS0054235	Terpenoids	Steroids	Pregnane steroids	IC50	8.62	11912	Nuclear hormone receptor subfamily 1 group I member 2	5
LTS0230422	Terpenoids	Triterpenoids	Lanostane, Tirucallane and Euphane triterpenoids	Kd	8.61	185	Secreted protein	1
LTS0133000	Alkaloids	Tryptophan alkaloids	Carbazole alkaloids	Ki	8.6	12967	CAMK protein kinase CHK1 subfamily	6
LTS0133000	Alkaloids	Tryptophan alkaloids	Carbazole alkaloids	Ki	8.6	30045	CAMK protein kinase DAPK family	5
LTS0171945	Alkaloids	Tryptophan alkaloids	Carbazole alkaloids	Kd	8.6	100951	Tyrosine protein kinase Ack family	5
LTS0133000	Alkaloids	Tryptophan alkaloids	Carbazole alkaloids	Ki	8.6	100079	Tyrosine protein kinase Ret family	5
LTS0171945	Alkaloids	Tryptophan alkaloids	Carbazole alkaloids	Kd	8.6	103456	STE protein kinase ASK	6
LTS0073840	Alkaloids	Lysine alkaloids	Piperidine alkaloids	Ki	8.6	104447	Nicotinic acetylcholine receptor	3
LTS0133000	Alkaloids	Tryptophan alkaloids	Carbazole alkaloids	Ki	8.6	100415	CAMK protein kinase PKD family	5
LTS0060908	Amino acids and Peptides	Small peptides	Amino fatty acids	Potency	8.6	103670	Enzyme	1
LTS0133000	Alkaloids	Tryptophan alkaloids	Carbazole alkaloids	Ki	8.6	12090	CMGC protein kinase Dyrk1 subfamily	6
LTS0053701	Alkaloids	Tyrosine alkaloids	Isoquinoline alkaloids	Ki	8.6	11272	Membrane receptor	1
LTS0239465	Alkaloids	Other	Other	Ki	8.6	10230	Metallo protease M1 family	5
LTS0133000	Alkaloids	Tryptophan alkaloids	Carbazole alkaloids	Ki	8.6	20014	Other protein kinase AUR family	5
LTS0232713	Alkaloids	Tyrosine alkaloids	Isoquinoline alkaloids	Ki	8.6	10528	Opioid receptor	5
LTS0194121	Shikimates and Phenylpropanoids	Lignans	Dibenzylbutyrolactone lignans	AC50	8.6	12912	Cytochrome P450 2C19	5
LTS0160271	Alkaloids	Tryptophan alkaloids	Ergot alkaloids	Ki	8.6	11731	Other cytosolic protein	1
LTS0065483	Alkaloids	Tyrosine alkaloids	Isoquinoline alkaloids	Potency	8.6	101216	Unclassified protein	1
LTS0127937	Alkaloids	Histidine alkaloids	Imidazole alkaloids	Ki	8.6	20166	Histamine receptor	5
LTS0044970	Polyketides	Macrolides	Ansa macrolides	Kd	8.6	11213	Other cytosolic protein	1
LTS0079533	Polyketides	Linear polyketides	Open-chain polyketides	Ki	8.6	17036	Ligase	2
LTS0222463	Fatty acids	Fatty acyls	Fatty alcohols	Potency	8.6	103668	Structural protein	1
LTS0171945	Alkaloids	Tryptophan alkaloids	Carbazole alkaloids	IC50	8.59	11361	CAMK protein kinase PHk family	5
LTS0209332	Alkaloids	Tryptophan alkaloids	Ergot alkaloids	IC50	8.58	10576	Serotonin receptor	5
LTS0029901	Alkaloids	Tyrosine alkaloids	Phenylethylamines	EC50	8.57	12173	Dopamine receptor	5
LTS0251509	Terpenoids	Triterpenoids	Lanostane, Tirucallane and Euphane triterpenoids	Kd	8.57	185	Secreted protein	1
LTS0163635	Alkaloids	Ornithine alkaloids	Tropane alkaloids	Ki	8.57	12076	Acetylcholine receptor	5
LTS0112682	Polyketides	Other	Other	IC50	8.57	10515	Voltage-gated calcium channel	3
LTS0145461	Shikimates and Phenylpropanoids	Flavonoids	Chalcones	Potency	8.55	103670	Enzyme	1
LTS0263175	Amino acids and Peptides	Small peptides	Aminoacids	Potency	8.55	103670	Enzyme	1
LTS0189530	Alkaloids	Tyrosine alkaloids	Phenylethylamines	Potency	8.55	103670	Enzyme	1
LTS0224074	Shikimates and Phenylpropanoids	Flavonoids	Chalcones	Ki	8.55	105591	Unclassified protein	1
LTS0114097	Shikimates and Phenylpropanoids	Phenolic acids (C6-C1)	Simple phenolic acids	Potency	8.55	103670	Enzyme	1
LTS0002810	Fatty acids	Fatty Acids and Conjugates	Dicarboxylic acids	Potency	8.55	11531	Other cytosolic protein	1
LTS0133688	Amino acids and Peptides	Small peptides	Aminoacids	Potency	8.55	103670	Enzyme	1
LTS0171258	Amino acids and Peptides	Small peptides	Aminoacids	Potency	8.55	103670	Enzyme	1
LTS0078068	Alkaloids	Tryptophan alkaloids	Ergot alkaloids	IC50	8.55	10577	Serotonin receptor	5
LTS0078282	Alkaloids	Other	Other	Potency	8.55	103670	Enzyme	1
LTS0060816	Alkaloids	Tryptophan alkaloids	Quinoline alkaloids	Potency	8.55	103670	Enzyme	1
LTS0148049	Terpenoids	Steroids	Pregnane steroids	Potency	8.55	103670	Enzyme	1
LTS0063684	Shikimates and Phenylpropanoids	Other	Other	Potency	8.55	103670	Enzyme	1
LTS0108147	Amino acids and Peptides	Small peptides	Aminoacids	Potency	8.55	103670	Enzyme	1
LTS0115767	Alkaloids	Tryptophan alkaloids	Ergot alkaloids	Kd	8.55	14037	Dopamine receptor	5
LTS0085308	Alkaloids	Tryptophan alkaloids	Ergot alkaloids	IC50	8.54	130	Dopamine receptor	5
LTS0144300	Amino acids and Peptides	Other	Other	IC50	8.54	10441	Metallo protease M13 family	5
LTS0112682	Polyketides	Other	Other	IC50	8.54	17056	Voltage-gated calcium channel	3
LTS0238281	Carbohydrates	Polyols	Cyclitols	IC50	8.54	11837	IP3 receptor	3
LTS0043169	Alkaloids	Pseudoalkaloids	Phenylalanine-derived alkaloids	IC50	8.53	10031	Adrenergic receptor	5
LTS0126025	Polyketides	Polyethers	Polyether ionophores	IC50	8.53	10577	Serotonin receptor	5
LTS0186802	Amino acids and Peptides	Oligopeptides	Cyclic peptides	IC50	8.52	10420	Serine/threonine protein phosphatase	4
LTS0247858	Alkaloids	Tryptophan alkaloids	Carbazole alkaloids	Kd	8.52	30006	STE protein kinase SLK subfamily	6
LTS0133138	Amino acids and Peptides	Oligopeptides	Cyclic peptides	EC50	8.52	104062	SLC21/SLCO family of organic anion transporting polypeptides	4
LTS0009543	Carbohydrates	Polyols	Amino cyclitols	IC50	8.52	106621	Hydrolase	2
LTS0107850	Polyketides	Macrolides	Ascomycins and Rapamycins	Ki	8.52	104573	Enzyme	1
LTS0082507	Amino acids and Peptides	Small peptides	Aminoacids	Ki	8.52	12376	Kainate receptor	4
LTS0185864	Alkaloids	Ornithine alkaloids	Tropane alkaloids	Ki	8.52	214	Acetylcholine receptor	5
LTS0171945	Alkaloids	Tryptophan alkaloids	Carbazole alkaloids	Kd	8.52	100140	CAMK protein kinase MARK subfamily	6
LTS0163635	Alkaloids	Ornithine alkaloids	Tropane alkaloids	Ki	8.52	215	Acetylcholine receptor	5
LTS0265204	Alkaloids	Tryptophan alkaloids	Carbazole alkaloids	Kd	8.52	100836	Other protein kinase NEK family	5
LTS0186802	Amino acids and Peptides	Oligopeptides	Cyclic peptides	IC50	8.52	12578	Serine/threonine protein phosphatase	4
LTS0171945	Alkaloids	Tryptophan alkaloids	Carbazole alkaloids	Kd	8.52	10396	CAMK protein kinase CAMK2 family	5
LTS0171945	Alkaloids	Tryptophan alkaloids	Carbazole alkaloids	IC50	8.52	109907	Transferase	2
LTS0194526	Alkaloids	Tryptophan alkaloids	Carboline alkaloids	Ki	8.52	72	Dopamine receptor	5
LTS0163155	Amino acids and Peptides	Other	Other	IC50	8.52	100998	Galanin receptor	5
LTS0085308	Alkaloids	Tryptophan alkaloids	Ergot alkaloids	IC50	8.52	216	Adrenergic receptor	5
LTS0171945	Alkaloids	Tryptophan alkaloids	Carbazole alkaloids	Kd	8.52	30051	Other protein kinase ULK family	5
LTS0057516	Amino acids and Peptides	Oligopeptides	Cyclic peptides	IC50	8.52	17130	Protein phosphatase regulatory subunit	4
LTS0057516	Amino acids and Peptides	Oligopeptides	Cyclic peptides	IC50	8.52	10563	Serine/threonine protein phosphatase	4
LTS0085308	Alkaloids	Tryptophan alkaloids	Ergot alkaloids	IC50	8.51	10576	Serotonin receptor	5
LTS0114608	Terpenoids	Steroids	Estrane steroids	IC50	8.51	12832	Nuclear hormone receptor subfamily 3 group C member 4	5
LTS0042813	Alkaloids	Tryptophan alkaloids	Ergot alkaloids	Ki	8.51	106	Serotonin receptor	5
LTS0074404	Fatty acids	Eicosanoids	Isoprostanes	Ki	8.51	10616	Prostanoid receptor	5
LTS0133000	Alkaloids	Tryptophan alkaloids	Carbazole alkaloids	Ki	8.5	12415	CAMK protein kinase CAMK2 family	5
LTS0012048	Alkaloids	Tryptophan alkaloids	Simple indole alkaloids	Kd	8.5	51	Serotonin receptor	5
LTS0216864	Polyketides	Macrolides	Ascomycins and Rapamycins	IC50	8.5	11400	Atypical protein kinase FRAP subfamily	6
LTS0133000	Alkaloids	Tryptophan alkaloids	Carbazole alkaloids	Ki	8.5	10906	Tyrosine protein kinase Syk family	5
LTS0133000	Alkaloids	Tryptophan alkaloids	Carbazole alkaloids	Ki	8.5	10880	AGC protein kinase PKC alpha subfamily	6
LTS0133000	Alkaloids	Tryptophan alkaloids	Carbazole alkaloids	Ki	8.5	101484	Tyrosine protein kinase Alk family	5
LTS0133000	Alkaloids	Tryptophan alkaloids	Carbazole alkaloids	Ki	8.5	30043	CAMK protein kinase PIM family	5
LTS0133000	Alkaloids	Tryptophan alkaloids	Carbazole alkaloids	Ki	8.5	30007	Tyrosine protein kinase Fer family	5
LTS0133000	Alkaloids	Tryptophan alkaloids	Carbazole alkaloids	Ki	8.5	11873	TKL protein kinase MLK subfamily	6
LTS0187647	Terpenoids	Steroids	Estrane steroids	IC50	8.5	12832	Nuclear hormone receptor subfamily 3 group C member 4	5
LTS0060987	Alkaloids	Nicotinic acid alkaloids	Pyridine alkaloids	Potency	8.49	103670	Enzyme	1
LTS0078068	Alkaloids	Tryptophan alkaloids	Ergot alkaloids	IC50	8.49	10627	Serotonin receptor	5
LTS0110382	Alkaloids	Tryptophan alkaloids	Quinoline alkaloids	Potency	8.49	103670	Enzyme	1
LTS0214523	Terpenoids	Sesquiterpenoids	Elemane sesquiterpenoids	Potency	8.49	103665	Tudor domain	4
LTS0063401	Alkaloids	Ornithine alkaloids	Tropane alkaloids	IC50	8.49	219	Acetylcholine receptor	5
LTS0147632	Alkaloids	Other	Other	Potency	8.49	103670	Enzyme	1
LTS0122945	Alkaloids	Tryptophan alkaloids	Simple indole alkaloids	Potency	8.49	103670	Enzyme	1
LTS0083989	Alkaloids	Tryptophan alkaloids	Ergot alkaloids	IC50	8.49	10627	Serotonin receptor	5
LTS0240149	Shikimates and Phenylpropanoids	Flavonoids	Chalcones	Potency	8.49	20053	Transcription factor	1
LTS0011527	Alkaloids	Tryptophan alkaloids	Simple indole alkaloids	Ki	8.49	51	Serotonin receptor	5
LTS0124710	Shikimates and Phenylpropanoids	Other	Other	Potency	8.49	103664	Nuclear hormone receptor subfamily 1 group F member 3	5
LTS0005108	Amino acids and Peptides	Other	Other	Potency	8.49	103670	Enzyme	1
LTS0020613	Polyketides	Cyclic polyketides	Furans	Potency	8.49	20053	Transcription factor	1
LTS0029112	Alkaloids	Other	Other	Ki	8.48	12464	Cysteine protease C3A subfamily	5
LTS0047938	Polyketides	Macrolides	Other	Kd	8.48	180	Isomerase	2
LTS0087195	Shikimates and Phenylpropanoids	Flavonoids	Flavanones	Ki	8.48	11060	Lyase	2
LTS0020543	Polyketides	Linear polyketides	Phoslactomycins or Phosphazomycins	IC50	8.47	17130	Protein phosphatase regulatory subunit	4
LTS0250233	Amino acids and Peptides	Oligopeptides	Depsipeptides	IC50	8.47	20018	Enzyme	1
LTS0171945	Alkaloids	Tryptophan alkaloids	Carbazole alkaloids	IC50	8.46	100071	STE protein kinase PAKA subfamily	6
LTS0136148	Terpenoids	Monoterpenoids	Menthane monoterpenoids	Potency	8.46	103668	Structural protein	1
LTS0118818	Amino acids and Peptides	Small peptides	Amino fatty acids	Potency	8.46	103670	Enzyme	1
LTS0234652	Fatty acids	Fatty Acids and Conjugates	Branched fatty acids	Potency	8.46	271	Nuclear hormone receptor subfamily 1 group A member 2	5
LTS0245554	Carbohydrates	Polyols	Amino cyclitols	Potency	8.46	271	Nuclear hormone receptor subfamily 1 group A member 2	5
LTS0171258	Amino acids and Peptides	Small peptides	Aminoacids	Potency	8.46	103069	Phosphodiesterase	2
LTS0112682	Polyketides	Other	Other	Ki	8.46	10514	Voltage-gated calcium channel	3
LTS0251061	Shikimates and Phenylpropanoids	Phenolic acids (C6-C1)	Simple phenolic acids	Potency	8.46	11531	Other cytosolic protein	1
LTS0049478	Alkaloids	Tyrosine alkaloids	Phenylethylamines	Potency	8.46	11531	Other cytosolic protein	1
LTS0042813	Alkaloids	Tryptophan alkaloids	Ergot alkaloids	IC50	8.46	227	Serotonin receptor	5
LTS0074404	Fatty acids	Eicosanoids	Isoprostanes	EC50	8.46	20104	Prostanoid receptor	5
LTS0171945	Alkaloids	Tryptophan alkaloids	Carbazole alkaloids	Kd	8.46	100850	CAMK protein kinase BRSK subfamily	6
LTS0217759	Terpenoids	Sesquiterpenoids	Daucane sesquiterpenoids	IC50	8.46	89	Ryanodine receptor	3
LTS0122651	Shikimates and Phenylpropanoids	Flavonoids	Flavones	EC50	8.46	174	Nuclear hormone receptor subfamily 3 group A member 2	5
LTS0257248	Shikimates and Phenylpropanoids	Isoflavonoids	Isoflavanones	IC50	8.46	12936	Oxidoreductase	2
LTS0011527	Alkaloids	Tryptophan alkaloids	Simple indole alkaloids	Ki	8.46	106	Serotonin receptor	5
LTS0260959	Carbohydrates	Nucleosides	Purine nucleotides	Potency	8.46	103670	Enzyme	1
LTS0062623	Alkaloids	Tryptophan alkaloids	Ergot alkaloids	IC50	8.45	12474	Adrenergic receptor	5
LTS0171945	Alkaloids	Tryptophan alkaloids	Carbazole alkaloids	IC50	8.44	101191	Other protein kinase ULK family	5
LTS0223872	Polyketides	Macrolides	Spirotetronate macrolides	IC50	8.44	13067	Cholecystokinin receptor	5
LTS0013565	Fatty acids	Eicosanoids	Isoprostanes	EC50	8.44	10616	Prostanoid receptor	5
LTS0114608	Terpenoids	Steroids	Estrane steroids	IC50	8.43	11170	Secreted protein	1
LTS0246876	Amino acids and Peptides	Oligopeptides	RiPPs	IC50	8.42	10526	Opioid receptor	5
LTS0189879	Terpenoids	Steroids	Androstane steroids	IC50	8.42	12643	Secreted protein	1
LTS0254337	Shikimates and Phenylpropanoids	Flavonoids	Flavonols	Ki	8.42	11060	Lyase	2
LTS0245308	Alkaloids	Ornithine alkaloids	Other	Ki	8.42	12900	Kainate receptor	4
LTS0171945	Alkaloids	Tryptophan alkaloids	Carbazole alkaloids	IC50	8.41	100856	Other protein kinase IKK family	5
LTS0042813	Alkaloids	Tryptophan alkaloids	Ergot alkaloids	IC50	8.41	216	Adrenergic receptor	5
LTS0062135	Shikimates and Phenylpropanoids	Flavonoids	Flavonols	Ki	8.41	11060	Lyase	2
LTS0083989	Alkaloids	Tryptophan alkaloids	Ergot alkaloids	IC50	8.41	216	Adrenergic receptor	5
LTS0269367	Terpenoids	Sesquiterpenoids	Thapsane sesquiterpenoids	IC50	8.41	100660	Calcium ATPase	4
LTS0156745	Alkaloids	Other	Other	Ki	8.41	105591	Unclassified protein	1
LTS0257296	Amino acids and Peptides	Oligopeptides	Cyanopeptolins	IC50	8.41	11287	Serine protease S1A subfamily	5
LTS0127937	Alkaloids	Histidine alkaloids	Imidazole alkaloids	Ki	8.4	10280	Histamine receptor	5
LTS0157218	Alkaloids	Tryptophan alkaloids	Pyrroloindole alkaloids	IC50	8.4	10532	Hydrolase	2
LTS0221894	Amino acids and Peptides	尾-lactams	Penicillins	IC50	8.4	103820	Hydrolase	2
LTS0221894	Amino acids and Peptides	尾-lactams	Penicillins	IC50	8.4	103819	Transporter	1
LTS0171945	Alkaloids	Tryptophan alkaloids	Carbazole alkaloids	Kd	8.4	101612	CAMK protein kinase MARK subfamily	6
LTS0133000	Alkaloids	Tryptophan alkaloids	Carbazole alkaloids	Ki	8.4	100845	AGC protein kinase GEK subfamily	6
LTS0142195	Alkaloids	Other	Other	Ki	8.4	125	Adrenergic receptor	5
LTS0011732	Shikimates and Phenylpropanoids	Flavonoids	Flavonols	IC50	8.4	12161	Oxidoreductase	2
LTS0004668	Shikimates and Phenylpropanoids	Xanthones	Plant xanthones	IC50	8.4	117333	Transferase	2
LTS0189582	Terpenoids	Meroterpenoids	Tetraketide meroterpenoids	IC50	8.4	117839	Oxidoreductase	2
LTS0133000	Alkaloids	Tryptophan alkaloids	Carbazole alkaloids	Ki	8.4	12947	CMGC protein kinase CDK5 subfamily	6
LTS0155636	Terpenoids	Diterpenoids	Daphnane diterpenoids	IC50	8.4	146	Glucagon receptor	5
LTS0177573	Shikimates and Phenylpropanoids	Other	Other	Potency	8.4	20053	Transcription factor	1
LTS0133000	Alkaloids	Tryptophan alkaloids	Carbazole alkaloids	Ki	8.4	30028	CAMK protein kinase CAMK1 family	5
LTS0187369	Alkaloids	Tryptophan alkaloids	Quinoline alkaloids	Potency	8.4	101097	Neuropeptide receptor	5
LTS0189879	Terpenoids	Steroids	Androstane steroids	EC50	8.4	12831	Nuclear hormone receptor subfamily 3 group C member 4	5
LTS0247858	Alkaloids	Tryptophan alkaloids	Carbazole alkaloids	Kd	8.4	30040	STE protein kinase PAKB subfamily	6
LTS0164067	Amino acids and Peptides	Small peptides	Aminoacids	Potency	8.4	78	Glycohormone receptor	5
LTS0149705	Alkaloids	Tryptophan alkaloids	Pyrroloindole alkaloids	Potency	8.4	103668	Structural protein	1
LTS0250246	Alkaloids	Pseudoalkaloids (transamidation)	Purine alkaloids	Potency	8.4	11638	CMGC protein kinase ERK subfamily	6
LTS0133000	Alkaloids	Tryptophan alkaloids	Carbazole alkaloids	Ki	8.4	12071	CMGC protein kinase CDC2 subfamily	6
LTS0172438	Alkaloids	Other	Other	Ki	8.39	12209	Lyase	2
LTS0035190	Alkaloids	Guanidine alkaloids	Tetrodotoxins	IC50	8.39	131	Voltage-gated sodium channel	3
LTS0163943	Terpenoids	Diterpenoids	Ingenane diterpenoids	EC50	8.39	12247	AGC protein kinase PKC delta subfamily	6
LTS0171945	Alkaloids	Tryptophan alkaloids	Carbazole alkaloids	IC50	8.38	101048	Other protein kinase ULK family	5
LTS0000800	Amino acids and Peptides	Oligopeptides	Cyclic peptides	Kd	8.38	109465	Isomerase	2
LTS0171945	Alkaloids	Tryptophan alkaloids	Carbazole alkaloids	IC50	8.38	11637	AGC protein kinase PKN family	5
LTS0078068	Alkaloids	Tryptophan alkaloids	Ergot alkaloids	IC50	8.38	227	Serotonin receptor	5
LTS0141462	Alkaloids	Tryptophan alkaloids	Simple indole alkaloids	EC50	8.38	12688	Serotonin receptor	5
LTS0130369	Shikimates and Phenylpropanoids	Isoflavonoids	Isoflavones	Ki	8.38	11060	Lyase	2
LTS0086261	Amino acids and Peptides	Other	Other	IC50	8.38	17017	Enzyme	1
LTS0031098	Shikimates and Phenylpropanoids	Flavonoids	Flavanones	Ki	8.37	11060	Lyase	2
LTS0171945	Alkaloids	Tryptophan alkaloids	Carbazole alkaloids	Kd	8.37	101312	STE protein kinase KHS subfamily	6
LTS0042813	Alkaloids	Tryptophan alkaloids	Ergot alkaloids	IC50	8.37	72	Dopamine receptor	5
LTS0220769	Shikimates and Phenylpropanoids	Flavonoids	Flavanones	Ki	8.37	11060	Lyase	2
LTS0171945	Alkaloids	Tryptophan alkaloids	Carbazole alkaloids	IC50	8.37	102391	CAMK protein kinase TSSK family	5
LTS0042813	Alkaloids	Tryptophan alkaloids	Ergot alkaloids	IC50	8.37	130	Dopamine receptor	5
LTS0267492	Alkaloids	Tyrosine alkaloids	Isoquinoline alkaloids	Ki	8.36	220	Dopamine receptor	5
LTS0002176	Alkaloids	Tryptophan alkaloids	Yohimbine-like alkaloids	Ki	8.36	12743	Adrenergic receptor	5
LTS0107505	Shikimates and Phenylpropanoids	Flavonoids	Flavonols	Ki	8.36	11060	Lyase	2
LTS0027630	Alkaloids	Other	Other	Potency	8.35	103668	Structural protein	1
LTS0071602	Alkaloids	Other	Other	Potency	8.35	103668	Structural protein	1
LTS0133138	Amino acids and Peptides	Oligopeptides	Cyclic peptides	EC50	8.35	103947	SLC21/SLCO family of organic anion transporting polypeptides	4
LTS0171945	Alkaloids	Tryptophan alkaloids	Carbazole alkaloids	IC50	8.35	100413	Tyrosine protein kinase Trk family	5
LTS0041444	Alkaloids	Tryptophan alkaloids	Simple indole alkaloids	Potency	8.35	103670	Enzyme	1
LTS0043386	Terpenoids	Monoterpenoids	Menthane monoterpenoids	Potency	8.35	103668	Structural protein	1
LTS0149000	Alkaloids	Pseudoalkaloids (transamidation)	Purine alkaloids	Potency	8.35	103668	Structural protein	1
LTS0111215	Alkaloids	Tyrosine alkaloids	Isoquinoline alkaloids	Kd	8.35	10527	Opioid receptor	5
LTS0036677	Shikimates and Phenylpropanoids	Coumarins	Simple coumarins	Potency	8.35	103668	Other nuclear protein	1
LTS0222327	Shikimates and Phenylpropanoids	Flavonoids	Flavonols	Ki	8.34	11060	Lyase	2
LTS0190281	Alkaloids	Other	Other	IC50	8.34	106614	Nicotinic acetylcholine receptor beta subunit	4
LTS0198662	Shikimates and Phenylpropanoids	Flavonoids	Chalcones	IC50	8.34	12166	Oxidoreductase	2
LTS0236098	Alkaloids	Tryptophan alkaloids	Yohimbine-like alkaloids	Ki	8.34	52	Adrenergic receptor	5
LTS0043665	Shikimates and Phenylpropanoids	Flavonoids	Flavonols	Ki	8.33	11060	Lyase	2
LTS0080388	Terpenoids	Diterpenoids	Ingenane diterpenoids	EC50	8.33	12247	AGC protein kinase PKC delta subfamily	6
LTS0236098	Alkaloids	Tryptophan alkaloids	Yohimbine-like alkaloids	Ki	8.33	216	Adrenergic receptor	5
LTS0017052	Shikimates and Phenylpropanoids	Flavonoids	Flavones	Ki	8.33	11060	Lyase	2
LTS0017376	Alkaloids	Ornithine alkaloids	Pyrrolidine alkaloids	Ki	8.33	12572	Kainate receptor	4
LTS0200729	Polyketides	Macrolides	Bryostatins	Ki	8.32	11635	AGC protein kinase PKC alpha subfamily	6
LTS0254270	Shikimates and Phenylpropanoids	Lignans	Neolignans	Ki	8.32	12209	Lyase	2
LTS0196273	Terpenoids	Diterpenoids	Tetracyclic diterpenoids	Ki	8.32	12263	AGC protein kinase PKC alpha subfamily	6
LTS0229483	Other	Other	Other	Ki	8.31	103877	Enzyme	1
LTS0029561	Terpenoids	Diterpenoids	Tetracyclic diterpenoids	Ki	8.31	10880	AGC protein kinase PKC alpha subfamily	6
LTS0009543	Carbohydrates	Polyols	Amino cyclitols	IC50	8.31	12451	Enzyme	1
LTS0065578	Alkaloids	Other	Other	Kd	8.31	228	Hydrolase	2
LTS0094879	Polyketides	Linear polyketides	Open-chain polyketides	IC50	8.31	11173	SLC02 family of hexose and sugar alcohol transporters	4
LTS0249588	Shikimates and Phenylpropanoids	Flavonoids	Flavonols	Ki	8.31	12209	Lyase	2
LTS0265466	Alkaloids	Tyrosine alkaloids	Aporphine alkaloids	Ki	8.31	12514	Adrenergic receptor	5
LTS0003293	Shikimates and Phenylpropanoids	Flavonoids	Chalcones	Potency	8.3	103668	Structural protein	1
LTS0029364	Carbohydrates	Nucleosides	Purine nucleotides	Potency	8.3	103668	Other nuclear protein	1
LTS0130369	Shikimates and Phenylpropanoids	Isoflavonoids	Isoflavones	Potency	8.3	103668	Structural protein	1
LTS0260959	Carbohydrates	Nucleosides	Purine nucleotides	Potency	8.3	103668	Structural protein	1
LTS0171945	Alkaloids	Tryptophan alkaloids	Carbazole alkaloids	IC50	8.3	11617	AGC protein kinase PKC eta subfamily	6
LTS0083699	Alkaloids	Tryptophan alkaloids	Phenylethylamines	Ki	8.3	10576	Serotonin receptor	5
LTS0053954	Alkaloids	Tryptophan alkaloids	Acridone alkaloids	Potency	8.3	103668	Structural protein	1
LTS0042680	Polyketides	Linear polyketides	Open-chain polyketides	IC50	8.3	11120	Enzyme	1
LTS0117717	Terpenoids	Triterpenoids	Oleanane triterpenoids	IC50	8.3	11092	Surface antigen	1
LTS0265204	Alkaloids	Tryptophan alkaloids	Carbazole alkaloids	Kd	8.3	30000	Other protein kinase NAK family	5
LTS0169562	Shikimates and Phenylpropanoids	Phenolic acids (C6-C1)	Simple phenolic acids	Potency	8.3	20053	Transcription factor	1
LTS0170144	Shikimates and Phenylpropanoids	Styrylpyrones	Kavalactones and derivatives	Potency	8.3	103668	Other nuclear protein	1
LTS0181703	Fatty acids	Fatty Acids and Conjugates	Amino fatty acids	Potency	8.3	12054	Oxidoreductase	2
LTS0083403	Shikimates and Phenylpropanoids	Flavonoids	Flavones	Potency	8.3	20053	Transcription factor	1
LTS0002099	Alkaloids	Ornithine alkaloids	Pyridine alkaloids	Potency	8.3	11638	CMGC protein kinase ERK subfamily	6
LTS0231075	Amino acids and Peptides	Small peptides	Aminoacids	Potency	8.3	103134	Enzyme	1
LTS0027969	Amino acids and Peptides	Oligopeptides	Cyclic peptides	IC50	8.3	10039	Secreted protein	1
LTS0013565	Fatty acids	Eicosanoids	Isoprostanes	Ki	8.3	12507	Prostanoid receptor	5
LTS0058527	Shikimates and Phenylpropanoids	Flavonoids	Flavanones	EC50	8.3	174	Nuclear hormone receptor subfamily 3 group A member 2	5
LTS0145461	Shikimates and Phenylpropanoids	Flavonoids	Chalcones	Potency	8.3	17045	Cytochrome P450 3A4	5
LTS0098111	Alkaloids	Lysine alkaloids	Indolizidine alkaloids	IC50	8.3	103952	Hydrolase	2
LTS0114521	Shikimates and Phenylpropanoids	Diarylheptanoids	Linear diarylheptanoids	Ki	8.3	10278	Lyase	2
LTS0257248	Shikimates and Phenylpropanoids	Isoflavonoids	Isoflavanones	Potency	8.3	103069	Phosphodiesterase	2
LTS0066962	Alkaloids	Tryptophan alkaloids	Corynanthe type	Ki	8.3	218	Adrenergic receptor	5
LTS0133000	Alkaloids	Tryptophan alkaloids	Carbazole alkaloids	Ki	8.3	30025	STE protein kinase PAKA subfamily	6
LTS0133000	Alkaloids	Tryptophan alkaloids	Carbazole alkaloids	Ki	8.3	10979	Tyrosine protein kinase VEGFR family	5
LTS0009997	Shikimates and Phenylpropanoids	Phenylpropanoids (C6-C3)	Cinnamic acids and derivatives	Potency	8.3	20053	Transcription factor	1
LTS0133000	Alkaloids	Tryptophan alkaloids	Carbazole alkaloids	Ki	8.3	100947	STE protein kinase KHS subfamily	6
LTS0250872	Amino acids and Peptides	Small peptides	Dipeptides	IC50	8.3	69	Metallo protease M2 family	5
LTS0093676	Polyketides	Macrolides	Ansa macrolides	IC50	8.3	11213	Other cytosolic protein	1
LTS0079460	Alkaloids	Anthranilic acid alkaloids	Benzodiazepine alkaloids	IC50	8.3	11492	GABA-A receptor	3
LTS0229483	Other	Other	Other	IC50	8.3	10738	Hydrolase	2
LTS0011527	Alkaloids	Tryptophan alkaloids	Simple indole alkaloids	Ki	8.3	10209	Serotonin receptor	5
LTS0113894	Polyketides	Polycyclic aromatic polyketides	Anthraquinones and anthrones	IC50	8.3	108256	SLC37 family of phosphosugar/phosphate exchangers	4
LTS0224074	Shikimates and Phenylpropanoids	Flavonoids	Chalcones	Ki	8.3	11165	Isomerase	2
LTS0078447	Alkaloids	Tryptophan alkaloids	Carbazole alkaloids	IC50	8.3	11902	Tyrosine protein kinase Trk family	5
LTS0079190	Polyketides	Linear polyketides	Open-chain polyketides	Ki	8.3	12464	Cysteine protease C3A subfamily	5
LTS0083989	Alkaloids	Tryptophan alkaloids	Ergot alkaloids	IC50	8.3	12514	Adrenergic receptor	5
LTS0184620	Alkaloids	Ornithine alkaloids	Pyridine alkaloids	Kd	8.3	10024	Nicotinic acetylcholine receptor alpha subunit	4
LTS0085308	Alkaloids	Tryptophan alkaloids	Ergot alkaloids	IC50	8.3	72	Dopamine receptor	5
LTS0133000	Alkaloids	Tryptophan alkaloids	Carbazole alkaloids	Ki	8.3	101014	CMGC protein kinase Dyrk1 subfamily	6
LTS0092228	Polyketides	Other	Other	EC50	8.3	102909	Transcription factor	1
LTS0141462	Alkaloids	Tryptophan alkaloids	Simple indole alkaloids	IC50	8.3	11863	Serotonin receptor	5
LTS0111215	Alkaloids	Tyrosine alkaloids	Isoquinoline alkaloids	IC50	8.3	10528	Opioid receptor	5
LTS0171945	Alkaloids	Tryptophan alkaloids	Carbazole alkaloids	IC50	8.3	109914	Transferase	2
LTS0133000	Alkaloids	Tryptophan alkaloids	Carbazole alkaloids	Ki	8.3	12915	Other protein kinase group	4
LTS0133000	Alkaloids	Tryptophan alkaloids	Carbazole alkaloids	Ki	8.3	100417	TKL protein kinase STKR Type 1 subfamily	6
LTS0139049	Polyketides	Linear polyketides	Open-chain polyketides	IC50	8.3	11320	Enzyme	1
LTS0074404	Fatty acids	Eicosanoids	Isoprostanes	Ki	8.3	12507	Prostanoid receptor	5
LTS0074404	Fatty acids	Eicosanoids	Isoprostanes	Ki	8.3	10329	Prostanoid receptor	5
LTS0133000	Alkaloids	Tryptophan alkaloids	Carbazole alkaloids	Ki	8.3	12944	AGC protein kinase p70 subfamily	6
LTS0133000	Alkaloids	Tryptophan alkaloids	Carbazole alkaloids	Ki	8.3	11785	Tyrosine protein kinase Src family	5
LTS0171945	Alkaloids	Tryptophan alkaloids	Carbazole alkaloids	Kd	8.29	12915	Other protein kinase group	4
LTS0085308	Alkaloids	Tryptophan alkaloids	Ergot alkaloids	IC50	8.29	12474	Adrenergic receptor	5
LTS0171945	Alkaloids	Tryptophan alkaloids	Carbazole alkaloids	IC50	8.28	30044	STE protein kinase PAKB subfamily	6
LTS0141462	Alkaloids	Tryptophan alkaloids	Simple indole alkaloids	EC50	8.28	10578	Serotonin receptor	5
LTS0035190	Alkaloids	Guanidine alkaloids	Tetrodotoxins	IC50	8.28	18075	Voltage-gated sodium channel	3
LTS0101505	Alkaloids	Ornithine alkaloids	Pyrrolidine alkaloids	Ki	8.28	100591	Hydrolase	2
LTS0011527	Alkaloids	Tryptophan alkaloids	Simple indole alkaloids	Ki	8.27	105	Serotonin receptor	5
LTS0171945	Alkaloids	Tryptophan alkaloids	Carbazole alkaloids	Kd	8.27	101317	CAMK protein kinase MARK subfamily	6
LTS0083989	Alkaloids	Tryptophan alkaloids	Ergot alkaloids	IC50	8.27	130	Dopamine receptor	5
LTS0063892	Polyketides	Macrolides	Ansa macrolides	Kd	8.27	11213	Other cytosolic protein	1
LTS0198668	Shikimates and Phenylpropanoids	Flavonoids	Flavones	IC50	8.27	11359	Phosphodiesterase 4D	4
LTS0085117	Alkaloids	Pseudoalkaloids (transamidation)	Steroidal alkaloids	Ki	8.27	10280	Histamine receptor	5
LTS0043169	Alkaloids	Pseudoalkaloids	Phenylalanine-derived alkaloids	IC50	8.26	43	Adrenergic receptor	5
LTS0061138	Alkaloids	Tryptophan alkaloids	Simple indole alkaloids	Ki	8.26	11085	Melatonin receptor	5
LTS0029112	Alkaloids	Other	Other	Kd	8.26	106661	Cysteine protease C3A subfamily	5
LTS0171945	Alkaloids	Tryptophan alkaloids	Carbazole alkaloids	IC50	8.26	12670	Tyrosine protein kinase PDGFR family	5
LTS0141462	Alkaloids	Tryptophan alkaloids	Simple indole alkaloids	Ki	8.26	105	Serotonin receptor	5
LTS0171945	Alkaloids	Tryptophan alkaloids	Carbazole alkaloids	IC50	8.26	10277	STE protein kinase MST subfamily	6
LTS0057775	Fatty acids	Fatty Acids and Conjugates	Dicarboxylic acids	EC50	8.26	119204	Family A G protein-coupled receptor	2
LTS0163480	Polyketides	Polycyclic aromatic polyketides	Anthraquinones and anthrones	Potency	8.25	103668	Other nuclear protein	1
LTS0145183	Alkaloids	Tryptophan alkaloids	Carboline alkaloids	Potency	8.25	103668	Other nuclear protein	1
LTS0142947	Amino acids and Peptides	Small peptides	Aminoacids	Potency	8.25	103668	Other nuclear protein	1
LTS0242646	Alkaloids	Tyrosine alkaloids	Isoquinoline alkaloids	Ki	8.25	88	Dopamine receptor	5
LTS0062623	Alkaloids	Tryptophan alkaloids	Ergot alkaloids	IC50	8.25	10576	Serotonin receptor	5
LTS0171945	Alkaloids	Tryptophan alkaloids	Carbazole alkaloids	Kd	8.25	30042	Other protein kinase NAK family	5
LTS0155034	Terpenoids	Sesquiterpenoids	Pseudoguaiane sesquiterpenoids	Potency	8.25	103665	Tudor domain	4
LTS0014169	Terpenoids	Other	Other	Potency	8.25	103668	Other nuclear protein	1
LTS0144300	Amino acids and Peptides	Other	Other	IC50	8.25	12568	Metallo protease M2 family	5
LTS0179338	Shikimates and Phenylpropanoids	Stilbenoids	Monomeric stilbenes	IC50	8.24	10893	Structural protein	1
LTS0082507	Amino acids and Peptides	Small peptides	Aminoacids	Ki	8.24	12900	Kainate receptor	4
LTS0165831	Terpenoids	Steroids	Estrane steroids	Ki	8.24	102690	Steroid-like ligand receptor	5
LTS0089607	Amino acids and Peptides	Oligopeptides	RiPPs	IC50	8.24	100044	Opioid receptor	5
LTS0248399	Alkaloids	Tryptophan alkaloids	Carbazole alkaloids	IC50	8.24	11149	AGC protein kinase ROCK subfamily	6
LTS0013290	Alkaloids	Other	Other	IC50	8.22	11638	CMGC protein kinase ERK subfamily	6
LTS0171945	Alkaloids	Tryptophan alkaloids	Carbazole alkaloids	IC50	8.22	103062	AGC protein kinase GRK subfamily	6
LTS0074404	Fatty acids	Eicosanoids	Isoprostanes	Ki	8.22	10613	Prostanoid receptor	5
LTS0042813	Alkaloids	Tryptophan alkaloids	Ergot alkaloids	Ki	8.22	105	Serotonin receptor	5
LTS0016235	Alkaloids	Histidine alkaloids	Imidazole alkaloids	Ki	8.22	103571	Histamine receptor	5
LTS0027969	Amino acids and Peptides	Oligopeptides	Cyclic peptides	Ki	8.22	10257	Isomerase	2
LTS0185950	Polyketides	Other	Other	EC50	8.22	102909	Transcription factor	1
LTS0035190	Alkaloids	Guanidine alkaloids	Tetrodotoxins	IC50	8.22	104371	Voltage-gated sodium channel	3
LTS0144065	Polyketides	Linear polyketides	Open-chain polyketides	IC50	8.22	11320	Enzyme	1
LTS0250969	Amino acids and Peptides	Small peptides	Dipeptides	IC50	8.22	10441	Metallo protease M13 family	5
LTS0014192	Alkaloids	Guanidine alkaloids	Acyclic guanidine alkaloids	IC50	8.22	47	Acetylcholine receptor	5
LTS0006526	Alkaloids	Other	Other	IC50	8.22	11492	GABA-A receptor	3
LTS0165831	Terpenoids	Steroids	Estrane steroids	IC50	8.22	10133	Nuclear hormone receptor subfamily 3 group B member 1	5
LTS0087209	Terpenoids	Sesquiterpenoids	Guaiane sesquiterpenoids	EC50	8.22	103134	Enzyme	1
LTS0059445	Polyketides	Other	Other	Ki	8.22	10294	Cannabinoid receptor	5
LTS0052364	Polyketides	Linear polyketides	Open-chain polyketides	IC50	8.22	12932	Oxidoreductase	2
LTS0245308	Alkaloids	Ornithine alkaloids	Other	Ki	8.22	11762	Kainate receptor	4
LTS0229677	Alkaloids	Other	Other	IC50	8.21	25	Nuclear hormone receptor subfamily 3 group C member 1	5
LTS0089607	Amino acids and Peptides	Oligopeptides	RiPPs	IC50	8.21	10529	Opioid receptor	5
LTS0133546	Alkaloids	Tyrosine alkaloids	Isoquinoline alkaloids	Ki	8.21	88	Dopamine receptor	5
LTS0118570	Amino acids and Peptides	Small peptides	Aminoacids	EC50	8.21	11	Serine protease S1A subfamily	5
LTS0133000	Alkaloids	Tryptophan alkaloids	Carbazole alkaloids	Ki	8.2	10696	AGC protein kinase AKT family	5
LTS0122434	Shikimates and Phenylpropanoids	Other	Other	Potency	8.2	20053	Transcription factor	1
LTS0177566	Shikimates and Phenylpropanoids	Phenylpropanoids (C6-C3)	Cinnamic acids and derivatives	Potency	8.2	20053	Transcription factor	1
LTS0204367	Alkaloids	Tyrosine alkaloids	Amarylidaceae alkaloids	Potency	8.2	11638	CMGC protein kinase ERK subfamily	6
LTS0133000	Alkaloids	Tryptophan alkaloids	Carbazole alkaloids	Ki	8.2	11752	Tyrosine protein kinase VEGFR family	5
LTS0133000	Alkaloids	Tryptophan alkaloids	Carbazole alkaloids	Ki	8.2	10980	Tyrosine protein kinase VEGFR family	5
LTS0126570	Fatty acids	Fatty Acids and Conjugates	Other	Potency	8.2	20053	Transcription factor	1
LTS0133000	Alkaloids	Tryptophan alkaloids	Carbazole alkaloids	Ki	8.2	11409	STE protein kinase STE7 family	5
LTS0133000	Alkaloids	Tryptophan alkaloids	Carbazole alkaloids	Ki	8.2	11902	Tyrosine protein kinase Trk family	5
LTS0133000	Alkaloids	Tryptophan alkaloids	Carbazole alkaloids	Ki	8.2	11842	Tyrosine protein kinase Src family	5
LTS0085308	Alkaloids	Tryptophan alkaloids	Ergot alkaloids	IC50	8.2	52	Adrenergic receptor	5
LTS0168120	Polyketides	Aromatic polyketides	Depsides and depsidones	Potency	8.2	12911	Cytochrome P450 2C9	5
LTS0261727	Alkaloids	Tyrosine alkaloids	Aporphine alkaloids	Ki	8.2	100	SLC06 neurotransmitter transporter family	4
LTS0111215	Alkaloids	Tyrosine alkaloids	Isoquinoline alkaloids	Ki	8.2	10529	Opioid receptor	5
LTS0208295	Shikimates and Phenylpropanoids	Flavonoids	Other	Potency	8.2	103668	Other nuclear protein	1
LTS0169380	Alkaloids	Tyrosine alkaloids	Phenylethylamines	EC50	8.2	226	Adrenergic receptor	5
LTS0036822	Alkaloids	Tyrosine alkaloids	Phenylethylamines	Ki	8.2	52	Adrenergic receptor	5
LTS0016235	Alkaloids	Histidine alkaloids	Imidazole alkaloids	Ki	8.2	11300	Histamine receptor	5
LTS0185980	Shikimates and Phenylpropanoids	Other	Other	EC50	8.2	10260	Transient receptor potential channel	3
LTS0046174	Amino acids and Peptides	Oligopeptides	RiPPs	Ki	8.19	10526	Opioid receptor	5
LTS0175846	Alkaloids	Tyrosine alkaloids	Isoquinoline alkaloids	Ki	8.19	10529	Opioid receptor	5
LTS0250433	Shikimates and Phenylpropanoids	Coumarins	Pyranocoumarins	IC50	8.19	93	Hydrolase	2
LTS0029561	Terpenoids	Diterpenoids	Tetracyclic diterpenoids	Ki	8.19	11635	AGC protein kinase PKC alpha subfamily	6
LTS0042813	Alkaloids	Tryptophan alkaloids	Ergot alkaloids	IC50	8.19	107	Serotonin receptor	5
LTS0072987	Amino acids and Peptides	Small peptides	Other	IC50	8.18	10498	Cysteine protease C1A family	5
LTS0023699	Terpenoids	Steroids	Estrane steroids	Kd	8.18	12643	Secreted protein	1
LTS0221189	Alkaloids	Tyrosine alkaloids	Isoquinoline alkaloids	Ki	8.18	88	Dopamine receptor	5
LTS0029901	Alkaloids	Tyrosine alkaloids	Phenylethylamines	IC50	8.18	100	SLC06 neurotransmitter transporter family	4
LTS0055384	Terpenoids	Meroterpenoids	Triketide meroterpenoids	IC50	8.17	93	Hydrolase	2
LTS0212179	Shikimates and Phenylpropanoids	Isoflavonoids	2-arylbenzofurans	IC50	8.17	100325	Transcription factor	1
LTS0076542	Shikimates and Phenylpropanoids	Isoflavonoids	2-arylbenzofurans	IC50	8.17	100325	Transcription factor	1
LTS0083989	Alkaloids	Tryptophan alkaloids	Ergot alkaloids	IC50	8.17	227	Serotonin receptor	5
LTS0171945	Alkaloids	Tryptophan alkaloids	Carbazole alkaloids	IC50	8.17	11970	AGC protein kinase PKA family	5
LTS0062623	Alkaloids	Tryptophan alkaloids	Ergot alkaloids	IC50	8.16	12514	Adrenergic receptor	5
LTS0248079	Shikimates and Phenylpropanoids	Coumarins	Furocoumarins	Potency	8.15	103668	Other nuclear protein	1
LTS0171945	Alkaloids	Tryptophan alkaloids	Carbazole alkaloids	Kd	8.15	11908	STE protein kinase PAKA subfamily	6
LTS0064467	Amino acids and Peptides	Small peptides	Dipeptides	IC50	8.15	109850	Neuropeptide receptor	5
LTS0017449	Shikimates and Phenylpropanoids	Other	Other	Potency	8.15	103668	Other nuclear protein	1
LTS0215140	Terpenoids	Sesquiterpenoids	Guaiane sesquiterpenoids	IC50	8.15	65	Cytochrome P450 19A1	5
LTS0273127	Shikimates and Phenylpropanoids	Other	Other	Kd	8.15	11099	Pore-forming toxins (proteins and peptides)	3
LTS0215580	Other	Other	Other	IC50	8.15	10532	Hydrolase	2
LTS0114608	Terpenoids	Steroids	Estrane steroids	IC50	8.15	56	Nuclear hormone receptor subfamily 3 group C member 4	5
LTS0219624	Shikimates and Phenylpropanoids	Flavonoids	Flavandiols (Leucoanthocyanidins)	EC50	8.15	104570	Hydrolase	2
LTS0082144	Alkaloids	Pseudoalkaloids	Purine alkaloids	Potency	8.15	103668	Other nuclear protein	1
LTS0184620	Alkaloids	Ornithine alkaloids	Pyridine alkaloids	IC50	8.15	100148	Nicotinic acetylcholine receptor alpha subunit	4
LTS0255168	Terpenoids	Steroids	Estrane steroids	Potency	8.15	103670	Enzyme	1
LTS0058527	Shikimates and Phenylpropanoids	Flavonoids	Flavanones	EC50	8.15	19	Nuclear hormone receptor subfamily 3 group A member 1	5
LTS0001343	Polyketides	Polyethers	Polyether ionophores	IC50	8.15	12649	Serine/threonine protein phosphatase	4
LTS0050236	Fatty acids	Eicosanoids	Leukotrienes	IC50	8.15	179	Leukotriene receptor	5
LTS0027630	Alkaloids	Other	Other	Potency	8.15	11531	Other cytosolic protein	1
LTS0014192	Alkaloids	Guanidine alkaloids	Acyclic guanidine alkaloids	IC50	8.15	61	Acetylcholine receptor	5
LTS0171945	Alkaloids	Tryptophan alkaloids	Carbazole alkaloids	IC50	8.15	109599	CAMK protein kinase TSSK family	5
LTS0030789	Alkaloids	Ornithine alkaloids	Tropane alkaloids	EC50	8.15	11184	Nicotinic acetylcholine receptor alpha subunit	4
LTS0081223	Polyketides	Linear polyketides	Open-chain polyketides	IC50	8.14	100034	Enzyme	1
LTS0274908	Amino acids and Peptides	Oligopeptides	Depsipeptides	IC50	8.14	10003	Aspartic protease A1A subfamily	5
LTS0202366	Shikimates and Phenylpropanoids	Phenylpropanoids (C6-C3)	Other	IC50	8.14	12592	Metallo protease M10A subfamily	5
LTS0252021	Polyketides	Linear polyketides	Open-chain polyketides	IC50	8.14	17130	Protein phosphatase regulatory subunit	4
LTS0171945	Alkaloids	Tryptophan alkaloids	Carbazole alkaloids	IC50	8.14	10778	CAMK protein kinase DAPK family	5
LTS0113875	Shikimates and Phenylpropanoids	Other	Other	Ki	8.14	10526	Opioid receptor	5
LTS0000800	Amino acids and Peptides	Oligopeptides	Cyclic peptides	Kd	8.13	97	Isomerase	2
LTS0181180	Alkaloids	Tryptophan alkaloids	Simple indole alkaloids	EC50	8.13	107	Serotonin receptor	5
LTS0185864	Alkaloids	Ornithine alkaloids	Tropane alkaloids	Ki	8.12	12076	Acetylcholine receptor	5
LTS0000800	Amino acids and Peptides	Oligopeptides	Cyclic peptides	Kd	8.12	180	Isomerase	2
LTS0126025	Polyketides	Polyethers	Polyether ionophores	IC50	8.11	10576	Serotonin receptor	5
LTS0113783	Shikimates and Phenylpropanoids	Stilbenoids	Monomeric stilbenes	Ki	8.11	20016	Transcription factor	1
LTS0133000	Alkaloids	Tryptophan alkaloids	Carbazole alkaloids	Ki	8.1	30001	CAMK protein kinase MARK subfamily	6
LTS0083989	Alkaloids	Tryptophan alkaloids	Ergot alkaloids	IC50	8.1	107	Serotonin receptor	5
LTS0106920	Shikimates and Phenylpropanoids	Flavonoids	Flavanones	Potency	8.1	11638	CMGC protein kinase ERK subfamily	6
LTS0171945	Alkaloids	Tryptophan alkaloids	Carbazole alkaloids	IC50	8.1	101332	CAMK protein kinase NuaK subfamily	6
LTS0133000	Alkaloids	Tryptophan alkaloids	Carbazole alkaloids	Ki	8.1	101557	AGC protein kinase SGK family	5
LTS0133000	Alkaloids	Tryptophan alkaloids	Carbazole alkaloids	Ki	8.1	100080	STE protein kinase PAKB subfamily	6
LTS0133000	Alkaloids	Tryptophan alkaloids	Carbazole alkaloids	Ki	8.1	10918	Tyrosine protein kinase Tec family	5
LTS0023988	Amino acids and Peptides	Oligopeptides	Cyclic peptides	Ki	8.1	100323	HDAC class I	4
LTS0141462	Alkaloids	Tryptophan alkaloids	Simple indole alkaloids	EC50	8.1	279	Serotonin receptor	5
LTS0133000	Alkaloids	Tryptophan alkaloids	Carbazole alkaloids	Ki	8.1	12627	Tyrosine protein kinase PDGFR family	5
LTS0012048	Alkaloids	Tryptophan alkaloids	Simple indole alkaloids	Ki	8.1	11923	Serotonin receptor	5
LTS0197831	Fatty acids	Fatty acyls	Fatty alcohols	IC50	8.1	19	Nuclear hormone receptor subfamily 3 group A member 1	5
LTS0142195	Alkaloids	Other	Other	Ki	8.1	218	Adrenergic receptor	5
LTS0247858	Alkaloids	Tryptophan alkaloids	Carbazole alkaloids	Kd	8.1	11637	AGC protein kinase PKN family	5
LTS0247858	Alkaloids	Tryptophan alkaloids	Carbazole alkaloids	Kd	8.1	101317	CAMK protein kinase MARK subfamily	6
LTS0000414	Alkaloids	Other	Other	Potency	8.1	103670	Enzyme	1
LTS0149050	Alkaloids	Tyrosine alkaloids	Cephalotaxus alkaloids	Potency	8.1	100639	Metallo protease M34 family	5
LTS0133000	Alkaloids	Tryptophan alkaloids	Carbazole alkaloids	Ki	8.1	30003	Other protein kinase PLK family	5
LTS0009332	Terpenoids	Meroterpenoids	Triketide meroterpenoids	IC50	8.1	93	Hydrolase	2
LTS0113105	Fatty acids	Fatty Acids and Conjugates	Dicarboxylic acids	Potency	8.1	20053	Transcription factor	1
LTS0023194	Alkaloids	Tryptophan alkaloids	Carboline alkaloids	Potency	8.1	103668	Other nuclear protein	1
LTS0072954	Alkaloids	Ornithine alkaloids	Polyamines	Potency	8.1	20053	Transcription factor	1
LTS0156745	Alkaloids	Other	Other	Ki	8.1	11165	Isomerase	2
LTS0142195	Alkaloids	Other	Other	Ki	8.1	103	Adrenergic receptor	5
LTS0263183	Terpenoids	Monoterpenoids	Menthane monoterpenoids	Potency	8.1	20053	Transcription factor	1
LTS0117197	Alkaloids	Tyrosine alkaloids	Isoquinoline alkaloids	IC50	8.1	12471	Opioid receptor	5
LTS0125271	Fatty acids	Fatty esters	Wax monoesters	Potency	8.1	20053	Transcription factor	1
LTS0208868	Alkaloids	Tryptophan alkaloids	Carboline alkaloids	IC50	8.1	105235	AGC protein kinase PKG family	5
LTS0104516	Fatty acids	Eicosanoids	Isoprostanes	Potency	8.1	103668	Other nuclear protein	1
LTS0209332	Alkaloids	Tryptophan alkaloids	Ergot alkaloids	IC50	8.1	52	Adrenergic receptor	5
LTS0133000	Alkaloids	Tryptophan alkaloids	Carbazole alkaloids	Ki	8.1	12840	Tyrosine protein kinase PDGFR family	5
LTS0171945	Alkaloids	Tryptophan alkaloids	Carbazole alkaloids	IC50	8.1	20072	CMGC protein kinase CDC2 subfamily	6
LTS0093833	Terpenoids	Steroids	Cardenolides	IC50	8.1	100205	Sodium potassium ATPase	4
LTS0042813	Alkaloids	Tryptophan alkaloids	Ergot alkaloids	IC50	8.09	12514	Adrenergic receptor	5
LTS0066962	Alkaloids	Tryptophan alkaloids	Corynanthe type	Ki	8.09	52	Adrenergic receptor	5
LTS0063796	Shikimates and Phenylpropanoids	Flavonoids	Flavones	Kd	8.09	103950	Secreted protein	1
LTS0171945	Alkaloids	Tryptophan alkaloids	Carbazole alkaloids	Kd	8.09	101188	STE protein kinase KHS subfamily	6
LTS0171945	Alkaloids	Tryptophan alkaloids	Carbazole alkaloids	Kd	8.09	11678	CMGC protein kinase CDC2 subfamily	6
LTS0013880	Shikimates and Phenylpropanoids	Phenylpropanoids (C6-C3)	Other	IC50	8.09	12592	Metallo protease M10A subfamily	5
LTS0042813	Alkaloids	Tryptophan alkaloids	Ergot alkaloids	IC50	8.09	12474	Adrenergic receptor	5
LTS0078068	Alkaloids	Tryptophan alkaloids	Ergot alkaloids	IC50	8.09	10576	Serotonin receptor	5
LTS0240355	Fatty acids	Glycerophospholipids	Glycerophosphates	EC50	8.09	101397	EDG receptor	5
LTS0202366	Shikimates and Phenylpropanoids	Phenylpropanoids (C6-C3)	Other	IC50	8.09	13001	Metallo protease M10A subfamily	5
LTS0209332	Alkaloids	Tryptophan alkaloids	Ergot alkaloids	IC50	8.09	10577	Serotonin receptor	5
LTS0069464	Carbohydrates	Other	Other	Ki	8.09	119120	Hydrolase	2
LTS0083989	Alkaloids	Tryptophan alkaloids	Ergot alkaloids	IC50	8.09	12474	Adrenergic receptor	5
LTS0162285	Alkaloids	Tryptophan alkaloids	Phenylethylamines	EC50	8.08	107	Serotonin receptor	5
LTS0116620	Alkaloids	Tyrosine alkaloids	Isoquinoline alkaloids	IC50	8.08	11092	Membrane receptor	1
LTS0002698	Carbohydrates	Nucleosides	Purine nucleosides	Ki	8.08	12515	Hydrolase	2
LTS0171945	Alkaloids	Tryptophan alkaloids	Carbazole alkaloids	IC50	8.08	10235	STE protein kinase STE7 family	5
LTS0103176	Terpenoids	Triterpenoids	Lanostane, Tirucallane and Euphane triterpenoids	Kd	8.08	185	Secreted protein	1
LTS0062623	Alkaloids	Tryptophan alkaloids	Ergot alkaloids	IC50	8.08	227	Serotonin receptor	5
LTS0166055	Amino acids and Peptides	Oligopeptides	Depsipeptides	IC50	8.07	101563	Cysteine protease C1A family	5
LTS0171945	Alkaloids	Tryptophan alkaloids	Carbazole alkaloids	Kd	8.07	12665	AGC protein kinase PKC delta subfamily	6
LTS0045951	Terpenoids	Triterpenoids	Lanostane, Tirucallane and Euphane triterpenoids	Kd	8.07	185	Secreted protein	1
LTS0002176	Alkaloids	Tryptophan alkaloids	Yohimbine-like alkaloids	EC50	8.07	52	Adrenergic receptor	5
LTS0171945	Alkaloids	Tryptophan alkaloids	Carbazole alkaloids	Kd	8.06	100947	STE protein kinase KHS subfamily	6
LTS0126025	Polyketides	Polyethers	Polyether ionophores	IC50	8.06	107	Serotonin receptor	5
LTS0165831	Terpenoids	Steroids	Estrane steroids	IC50	8.06	11254	Nuclear hormone receptor subfamily 3 group B member 2	5
LTS0160271	Alkaloids	Tryptophan alkaloids	Ergot alkaloids	Ki	8.06	12665	AGC protein kinase PKC delta subfamily	6
LTS0171945	Alkaloids	Tryptophan alkaloids	Carbazole alkaloids	IC50	8.05	12635	AGC protein kinase PKC alpha subfamily	6
LTS0111215	Alkaloids	Tyrosine alkaloids	Isoquinoline alkaloids	IC50	8.05	100044	Opioid receptor	5
LTS0029785	Alkaloids	Other	Other	Potency	8.05	103670	Enzyme	1
LTS0010688	Alkaloids	Other	Other	IC50	8.05	100410	Tyrosine protein kinase Axl family	5
LTS0132354	Alkaloids	Other	Other	IC50	8.05	11638	CMGC protein kinase ERK subfamily	6
LTS0171945	Alkaloids	Tryptophan alkaloids	Carbazole alkaloids	Kd	8.05	11364	CAMK protein kinase AMPK subfamily	6
LTS0256688	Terpenoids	Steroids	Androstane steroids	IC50	8.05	11177	Transferase	2
LTS0166864	Polyketides	Chromanes	Chromones	Potency	8.05	11130	Oxidoreductase	2
LTS0083989	Alkaloids	Tryptophan alkaloids	Ergot alkaloids	IC50	8.05	72	Dopamine receptor	5
LTS0171945	Alkaloids	Tryptophan alkaloids	Carbazole alkaloids	IC50	8.05	11149	AGC protein kinase ROCK subfamily	6
LTS0171945	Alkaloids	Tryptophan alkaloids	Carbazole alkaloids	IC50	8.05	101026	Enzyme	1
LTS0074695	Terpenoids	Triterpenoids	Lanostane, Tirucallane and Euphane triterpenoids	Kd	8.05	185	Secreted protein	1
LTS0138069	Amino acids and Peptides	尾-lactams	Penicillins	Potency	8.05	103668	Other nuclear protein	1
LTS0265204	Alkaloids	Tryptophan alkaloids	Carbazole alkaloids	Kd	8.05	19639	TKL protein kinase IRAK family	5
LTS0079442	Fatty acids	Other	Other	IC50	8.05	87	Cannabinoid receptor	5
LTS0245554	Carbohydrates	Polyols	Amino cyclitols	Potency	8.05	103668	Other nuclear protein	1
LTS0194002	Amino acids and Peptides	Small peptides	Aminoacids	IC50	8.05	101456	Hydrolase	2
LTS0194002	Amino acids and Peptides	Small peptides	Aminoacids	IC50	8.05	102583	Hydrolase	2
LTS0018211	Alkaloids	Other	Other	Potency	8.05	103668	Other nuclear protein	1
LTS0251061	Shikimates and Phenylpropanoids	Phenolic acids (C6-C1)	Simple phenolic acids	Potency	8.05	103069	Phosphodiesterase	2
LTS0163460	Terpenoids	Diterpenoids	Taxane diterpenoids	IC50	8.04	10893	Structural protein	1
LTS0171945	Alkaloids	Tryptophan alkaloids	Carbazole alkaloids	IC50	8.04	30006	STE protein kinase SLK subfamily	6
LTS0013880	Shikimates and Phenylpropanoids	Phenylpropanoids (C6-C3)	Other	IC50	8.04	13001	Metallo protease M10A subfamily	5
LTS0067593	Shikimates and Phenylpropanoids	Coumarins	Simple coumarins	Ki	8.03	12209	Lyase	2
LTS0273127	Shikimates and Phenylpropanoids	Other	Other	IC50	8.03	12471	Opioid receptor	5
LTS0107352	Polyketides	Aromatic polyketides	Catechols with side chains	IC50	8.03	101497	Enzyme	1
LTS0150503	Terpenoids	Steroids	Pregnane steroids	IC50	8.03	48	Nuclear hormone receptor subfamily 3 group C member 2	5
LTS0183660	Shikimates and Phenylpropanoids	Stilbenoids	Monomeric stilbenes	EC50	8.03	174	Nuclear hormone receptor subfamily 3 group A member 2	5
LTS0102496	Amino acids and Peptides	Small peptides	Dipeptides	Ki	8.03	11685	Serine protease S1A subfamily	5
LTS0114608	Terpenoids	Steroids	Estrane steroids	Ki	8.02	25	Nuclear hormone receptor subfamily 3 group C member 1	5
LTS0171945	Alkaloids	Tryptophan alkaloids	Carbazole alkaloids	IC50	8.02	30003	Other protein kinase PLK family	5
LTS0049866	Alkaloids	Tyrosine alkaloids	Isoquinoline alkaloids	Ki	8.02	129	Opioid receptor	5
LTS0133546	Alkaloids	Tyrosine alkaloids	Isoquinoline alkaloids	Ki	8.02	220	Dopamine receptor	5
LTS0163297	Terpenoids	Triterpenoids	Oleanane triterpenoids	IC50	8.02	11092	Surface antigen	1
LTS0171945	Alkaloids	Tryptophan alkaloids	Carbazole alkaloids	IC50	8.02	12967	CAMK protein kinase CHK1 subfamily	6
LTS0079439	Fatty acids	Fatty Acids and Conjugates	Unsaturated fatty acids	EC50	8.01	119204	Family A G protein-coupled receptor	2
LTS0170784	Amino acids and Peptides	Small peptides	Aminoacids	EC50	8.01	10623	Serotonin receptor	5
LTS0171401	Amino acids and Peptides	Oligopeptides	Cyclic peptides	IC50	8.01	180	Isomerase	2
LTS0117197	Alkaloids	Tyrosine alkaloids	Isoquinoline alkaloids	IC50	8.01	100044	Opioid receptor	5
LTS0264779	Alkaloids	Ornithine alkaloids	Pyrrolidine alkaloids	Ki	8.01	11979	Hydrolase	2
LTS0230106	Alkaloids	Tryptophan alkaloids	Carbazole alkaloids	IC50	8.01	12967	CAMK protein kinase CHK1 subfamily	6
LTS0190868	Polyketides	Macrolides	Other	Ki	8.01	12247	AGC protein kinase PKC delta subfamily	6
LTS0027969	Amino acids and Peptides	Oligopeptides	Cyclic peptides	Kd	8.01	97	Isomerase	2
LTS0005026	Shikimates and Phenylpropanoids	Coumarins	Simple coumarins	Ki	8.01	10193	Lyase	2

## Sheet: Sheet_S3
S3. Predicated affinity between LOTUS natural products and TTD successful targets
Full data of Figure 9D
lotus_id	TTD TARGETID	predicated affinity	pathway	superclass	class	target name
LTS0091806	T76630	12.169	Fatty acids	Fatty acyls	Hydrocarbons	Cambridge pathology 1 antigen
LTS0014896	T74312	11.9609	Other	Other	Other	Fms-like tyrosine kinase 3
LTS0013225	T08391	11.9246	Fatty acids	Fatty acyls	Fatty alcohols	Janus kinase 2
LTS0014896	T08391	11.7171	Other	Other	Other	Janus kinase 2
LTS0095310	T08391	11.5958	Carbohydrates	Other	Other	Janus kinase 2
LTS0033004	T20333	11.576	Shikimates and Phenylpropanoids	Other	Other	Macrophage colony-stimulating factor 1 receptor
LTS0041837	T08391	11.5686	Other	Other	Other	Janus kinase 2
LTS0169018	T08391	11.5235	Shikimates and Phenylpropanoids	Phenolic acids (C6-C1)	Simple phenolic acids	Janus kinase 2
LTS0073375	T74312	11.4885	Shikimates and Phenylpropanoids	Other	Other	Fms-like tyrosine kinase 3
LTS0014896	T85943	11.4789	Other	Other	Other	Proto-oncogene c-Src
LTS0014896	T56518	11.3785	Other	Other	Other	Hepatitis B virus Reverse transcriptase
LTS0073375	T08391	11.3764	Shikimates and Phenylpropanoids	Other	Other	Janus kinase 2
LTS0186566	T08391	11.255	Carbohydrates	Nucleosides	Purine nucleotides	Janus kinase 2
LTS0253038	T69128	11.2425	Alkaloids	Other	Other	Proto-oncogene c-Ros
LTS0091806	T93783	11.2132	Fatty acids	Fatty acyls	Hydrocarbons	Human immunodeficiency virus Tat protein
LTS0091806	T95400	11.1857	Fatty acids	Fatty acyls	Hydrocarbons	Immunoglobulin epsilon Fc receptor gamma
LTS0044372	T08391	11.1795	Carbohydrates	Nucleosides	Purine nucleotides	Janus kinase 2
LTS0013225	T74312	11.1773	Fatty acids	Fatty acyls	Fatty alcohols	Fms-like tyrosine kinase 3
LTS0246820	T08391	11.1494	Shikimates and Phenylpropanoids	Other	Other	Janus kinase 2
LTS0073375	T56518	11.0877	Shikimates and Phenylpropanoids	Other	Other	Hepatitis B virus Reverse transcriptase
LTS0006225	T08391	11.0824	Carbohydrates	Saccharides	Monosaccharides	Janus kinase 2
LTS0013225	T56518	11.0817	Fatty acids	Fatty acyls	Fatty alcohols	Hepatitis B virus Reverse transcriptase
LTS0091806	T18950	11.0701	Fatty acids	Fatty acyls	Hydrocarbons	Leutinizing-hormone-releasing hormone
LTS0052543	T08391	11.0188	Carbohydrates	Nucleosides	Purine nucleotides	Janus kinase 2
LTS0211421	T08391	11.0169	Shikimates and Phenylpropanoids	Other	Other	Janus kinase 2
LTS0033004	T74312	11.0157	Shikimates and Phenylpropanoids	Other	Other	Fms-like tyrosine kinase 3
LTS0033004	T97035	10.9896	Shikimates and Phenylpropanoids	Other	Other	Tyrosinase
LTS0105247	T08391	10.9292	Carbohydrates	Saccharides	Monosaccharides	Janus kinase 2
LTS0033004	T63934	10.8673	Shikimates and Phenylpropanoids	Other	Other	Interferon-alpha 2
LTS0111244	T08391	10.8606	Carbohydrates	Nucleosides	Purine nucleotides	Janus kinase 2
LTS0091806	T56915	10.8526	Fatty acids	Fatty acyls	Hydrocarbons	Human immunodeficiency virus Protease
LTS0091806	T95678	10.8484	Fatty acids	Fatty acyls	Hydrocarbons	Influenza M2 protein
LTS0091806	T22658	10.8237	Fatty acids	Fatty acyls	Hydrocarbons	Interleukin-8
LTS0033004	T57700	10.8125	Shikimates and Phenylpropanoids	Other	Other	Tyrosine-protein kinase Kit
LTS0127530	T08391	10.7995	Other	Other	Other	Janus kinase 2
LTS0031172	T08391	10.7945	Other	Other	Other	Janus kinase 2
LTS0200870	T08391	10.7749	Shikimates and Phenylpropanoids	Other	Other	Janus kinase 2
LTS0013225	T85943	10.757	Fatty acids	Fatty acyls	Fatty alcohols	Proto-oncogene c-Src
LTS0208747	T08391	10.7513	Carbohydrates	Other	Other	Janus kinase 2
LTS0125402	T74312	10.7326	Alkaloids	Tryptophan alkaloids	Acridone alkaloids	Fms-like tyrosine kinase 3
LTS0014896	T12499	10.7135	Other	Other	Other	LCK tyrosine protein kinase
LTS0230843	T80975	10.7046	Alkaloids	Tryptophan alkaloids	Other	Vascular endothelial growth factor receptor 2
LTS0049517	T74312	10.6907	Alkaloids	Nicotinic acid alkaloids	Pyridine alkaloids	Fms-like tyrosine kinase 3
LTS0033004	T12499	10.6835	Shikimates and Phenylpropanoids	Other	Other	LCK tyrosine protein kinase
LTS0014896	T59102	10.6796	Other	Other	Other	Platelet-derived growth factor receptor beta
LTS0033004	T51076	10.6587	Shikimates and Phenylpropanoids	Other	Other	NT-3 growth factor receptor
LTS0003037	T80975	10.6381	Alkaloids	Tryptophan alkaloids	Other	Vascular endothelial growth factor receptor 2
LTS0230843	T57700	10.606	Alkaloids	Tryptophan alkaloids	Other	Tyrosine-protein kinase Kit
LTS0014896	T57700	10.59	Other	Other	Other	Tyrosine-protein kinase Kit
LTS0125402	T57700	10.5773	Alkaloids	Tryptophan alkaloids	Acridone alkaloids	Tyrosine-protein kinase Kit
LTS0003037	T57700	10.5661	Alkaloids	Tryptophan alkaloids	Other	Tyrosine-protein kinase Kit
LTS0033004	T63505	10.5621	Shikimates and Phenylpropanoids	Other	Other	Tyrosine-protein kinase ABL1
LTS0041837	T74312	10.5487	Other	Other	Other	Fms-like tyrosine kinase 3
LTS0049517	T57700	10.5409	Alkaloids	Nicotinic acid alkaloids	Pyridine alkaloids	Tyrosine-protein kinase Kit
LTS0014896	T72458	10.5336	Other	Other	Other	Melanocortin receptor 4
LTS0091806	T76059	10.5181	Fatty acids	Fatty acyls	Hydrocarbons	FK506-binding protein 1A
LTS0253038	T56418	10.5094	Alkaloids	Other	Other	ALK tyrosine kinase receptor
LTS0014896	T62431	10.4954	Other	Other	Other	Tyrosine-protein kinase SYK
LTS0003037	T63966	10.4918	Alkaloids	Tryptophan alkaloids	Other	Vascular endothelial growth factor receptor 1
LTS0003037	T80782	10.4918	Alkaloids	Tryptophan alkaloids	Other	VEGFR1 messenger RNA
LTS0091806	T86115	10.4701	Fatty acids	Fatty acyls	Hydrocarbons	ApoC-III messenger RNA
LTS0014896	T63966	10.4683	Other	Other	Other	Vascular endothelial growth factor receptor 1
LTS0014896	T80782	10.4683	Other	Other	Other	VEGFR1 messenger RNA
LTS0230843	T74312	10.4644	Alkaloids	Tryptophan alkaloids	Other	Fms-like tyrosine kinase 3
LTS0073375	T72458	10.4533	Shikimates and Phenylpropanoids	Other	Other	Melanocortin receptor 4
LTS0230843	T63966	10.451	Alkaloids	Tryptophan alkaloids	Other	Vascular endothelial growth factor receptor 1
LTS0230843	T80782	10.451	Alkaloids	Tryptophan alkaloids	Other	VEGFR1 messenger RNA
LTS0066711	T76630	10.4489	Alkaloids	Tryptophan alkaloids	Carbazole alkaloids	Cambridge pathology 1 antigen
LTS0014896	T17980	10.4391	Other	Other	Other	Fyn tyrosine protein kinase
LTS0014896	T69128	10.4108	Other	Other	Other	Proto-oncogene c-Ros
LTS0091806	T95479	10.4097	Fatty acids	Fatty acyls	Hydrocarbons	Somatostatin
LTS0049517	T80975	10.4065	Alkaloids	Nicotinic acid alkaloids	Pyridine alkaloids	Vascular endothelial growth factor receptor 2
LTS0091806	T82841	10.4027	Fatty acids	Fatty acyls	Hydrocarbons	Insulin
LTS0033004	T53524	10.4016	Shikimates and Phenylpropanoids	Other	Other	Platelet-derived growth factor receptor alpha
LTS0250556	T08391	10.3918	Carbohydrates	Nucleosides	Purine nucleotides	Janus kinase 2
LTS0033004	T60631	10.3888	Shikimates and Phenylpropanoids	Other	Other	Proto-oncogene c-Ret
LTS0069821	T12499	10.3836	Fatty acids	Other	Other	LCK tyrosine protein kinase
LTS0091806	T98708	10.3806	Fatty acids	Fatty acyls	Hydrocarbons	Parathyroid hormone
LTS0171945	T76630	10.3669	Alkaloids	Tryptophan alkaloids	Carbazole alkaloids	Cambridge pathology 1 antigen
LTS0033004	T59102	10.359	Shikimates and Phenylpropanoids	Other	Other	Platelet-derived growth factor receptor beta
LTS0253038	T84316	10.3503	Alkaloids	Other	Other	Voltage-gated calcium channel alpha-2/delta-1
LTS0125402	T53524	10.3442	Alkaloids	Tryptophan alkaloids	Acridone alkaloids	Platelet-derived growth factor receptor alpha
LTS0014896	T20333	10.343	Other	Other	Other	Macrophage colony-stimulating factor 1 receptor
LTS0013225	T62431	10.3426	Fatty acids	Fatty acyls	Fatty alcohols	Tyrosine-protein kinase SYK
LTS0073375	T12499	10.3424	Shikimates and Phenylpropanoids	Other	Other	LCK tyrosine protein kinase
LTS0041837	T56518	10.3371	Other	Other	Other	Hepatitis B virus Reverse transcriptase
LTS0109746	T23172	10.3347	Fatty acids	Fatty acyls	Fatty alcohols	Janus kinase 3
LTS0230843	T53524	10.33	Alkaloids	Tryptophan alkaloids	Other	Platelet-derived growth factor receptor alpha
LTS0228277	T08391	10.3106	Carbohydrates	Nucleosides	Purine nucleotides	Janus kinase 2
LTS0003037	T53524	10.3021	Alkaloids	Tryptophan alkaloids	Other	Platelet-derived growth factor receptor alpha
LTS0230843	T59102	10.3005	Alkaloids	Tryptophan alkaloids	Other	Platelet-derived growth factor receptor beta
LTS0253038	T85435	10.2966	Alkaloids	Other	Other	Insulin receptor
LTS0073375	T85943	10.2718	Shikimates and Phenylpropanoids	Other	Other	Proto-oncogene c-Src
LTS0003037	T59102	10.2504	Alkaloids	Tryptophan alkaloids	Other	Platelet-derived growth factor receptor beta
LTS0214689	T08391	10.2446	Carbohydrates	Other	Other	Janus kinase 2
LTS0066711	T51282	10.2391	Alkaloids	Tryptophan alkaloids	Carbazole alkaloids	Rho-associated protein kinase 1
LTS0091806	T77195	10.2292	Fatty acids	Fatty acyls	Hydrocarbons	NADH dehydrogenase
LTS0181201	T69128	10.2285	Alkaloids	Other	Other	Proto-oncogene c-Ros
LTS0049517	T63966	10.2167	Alkaloids	Nicotinic acid alkaloids	Pyridine alkaloids	Vascular endothelial growth factor receptor 1
LTS0049517	T80782	10.2167	Alkaloids	Nicotinic acid alkaloids	Pyridine alkaloids	VEGFR1 messenger RNA
LTS0049517	T53524	10.2151	Alkaloids	Nicotinic acid alkaloids	Pyridine alkaloids	Platelet-derived growth factor receptor alpha
LTS0010034	T08391	10.2049	Shikimates and Phenylpropanoids	Other	Other	Janus kinase 2
LTS0253038	T08898	10.2003	Alkaloids	Other	Other	Melanocortin receptor 2
LTS0101168	T08391	10.1975	Carbohydrates	Saccharides	Monosaccharides	Janus kinase 2
LTS0253038	T48069	10.1934	Alkaloids	Other	Other	Insulin-like growth factor I receptor
LTS0235585	T74312	10.185	Alkaloids	Other	Other	Fms-like tyrosine kinase 3
LTS0150954	T23172	10.1807	Fatty acids	Fatty acyls	Fatty alcohols	Janus kinase 3
LTS0171945	T51282	10.1801	Alkaloids	Tryptophan alkaloids	Carbazole alkaloids	Rho-associated protein kinase 1
LTS0196151	T08391	10.1742	Shikimates and Phenylpropanoids	Other	Other	Janus kinase 2
LTS0211421	T74312	10.1728	Shikimates and Phenylpropanoids	Other	Other	Fms-like tyrosine kinase 3
LTS0091806	T30028	10.1701	Fatty acids	Fatty acyls	Hydrocarbons	Vesicle-associated membrane protein
LTS0041837	T85943	10.1684	Other	Other	Other	Proto-oncogene c-Src
LTS0169018	T74312	10.1647	Shikimates and Phenylpropanoids	Phenolic acids (C6-C1)	Simple phenolic acids	Fms-like tyrosine kinase 3
LTS0013225	T72458	10.157	Fatty acids	Fatty acyls	Fatty alcohols	Melanocortin receptor 4
LTS0051960	T08391	10.1545	Carbohydrates	Saccharides	Monosaccharides	Janus kinase 2
LTS0091806	T46904	10.1511	Fatty acids	Fatty acyls	Hydrocarbons	Secretin receptor
LTS0032645	T12499	10.1483	Polyketides	Other	Other	LCK tyrosine protein kinase
LTS0091806	T73712	10.1462	Fatty acids	Fatty acyls	Hydrocarbons	Fatty acid-binding protein 1
LTS0099250	T74312	10.1437	Alkaloids	Nicotinic acid alkaloids	Pyridine alkaloids	Fms-like tyrosine kinase 3
LTS0033004	T39087	10.1422	Shikimates and Phenylpropanoids	Other	Other	Human immunodeficiency virus Integrase
LTS0209964	T57700	10.1387	Alkaloids	Tryptophan alkaloids	Other	Tyrosine-protein kinase Kit
LTS0235585	T57700	10.1305	Alkaloids	Other	Other	Tyrosine-protein kinase Kit
LTS0049517	T20333	10.1152	Alkaloids	Nicotinic acid alkaloids	Pyridine alkaloids	Macrophage colony-stimulating factor 1 receptor
LTS0014896	T35842	10.1054	Other	Other	Other	Melanocortin receptor 1
LTS0125402	T59102	10.1046	Alkaloids	Tryptophan alkaloids	Acridone alkaloids	Platelet-derived growth factor receptor beta
LTS0066711	T49493	10.0962	Alkaloids	Tryptophan alkaloids	Carbazole alkaloids	Hemoglobin
LTS0013225	T23172	10.0945	Fatty acids	Fatty acyls	Fatty alcohols	Janus kinase 3
LTS0033004	T56365	10.0893	Shikimates and Phenylpropanoids	Other	Other	B-lymphocyte surface antigen B4
LTS0099250	T57700	10.0858	Alkaloids	Nicotinic acid alkaloids	Pyridine alkaloids	Tyrosine-protein kinase Kit
LTS0125402	T20333	10.0817	Alkaloids	Tryptophan alkaloids	Acridone alkaloids	Macrophage colony-stimulating factor 1 receptor
LTS0066711	T00895	10.0756	Alkaloids	Tryptophan alkaloids	Carbazole alkaloids	Protein kinase C epsilon
LTS0033004	T54055	10.0702	Shikimates and Phenylpropanoids	Other	Other	Hyaluronic acid receptor
LTS0031172	T74312	10.0686	Other	Other	Other	Fms-like tyrosine kinase 3
LTS0125402	T80975	10.0659	Alkaloids	Tryptophan alkaloids	Acridone alkaloids	Vascular endothelial growth factor receptor 2
LTS0014896	T63934	10.0646	Other	Other	Other	Interferon-alpha 2
LTS0073375	T63966	10.0645	Shikimates and Phenylpropanoids	Other	Other	Vascular endothelial growth factor receptor 1
LTS0073375	T80782	10.0645	Shikimates and Phenylpropanoids	Other	Other	VEGFR1 messenger RNA
LTS0230843	T20333	10.0602	Alkaloids	Tryptophan alkaloids	Other	Macrophage colony-stimulating factor 1 receptor
LTS0235585	T53524	10.0595	Alkaloids	Other	Other	Platelet-derived growth factor receptor alpha
LTS0073375	T57700	10.0577	Shikimates and Phenylpropanoids	Other	Other	Tyrosine-protein kinase Kit
LTS0013225	T69128	10.0571	Fatty acids	Fatty acyls	Fatty alcohols	Proto-oncogene c-Ros
LTS0194788	T08391	10.0382	Carbohydrates	Aminosugars and aminoglycosides	Aminosugars	Janus kinase 2
LTS0049517	T59102	10.0339	Alkaloids	Nicotinic acid alkaloids	Pyridine alkaloids	Platelet-derived growth factor receptor beta
LTS0091806	T78585	10.0334	Fatty acids	Fatty acyls	Hydrocarbons	Interleukin-5
LTS0003037	T20333	10.0246	Alkaloids	Tryptophan alkaloids	Other	Macrophage colony-stimulating factor 1 receptor
LTS0171945	T49493	10.0217	Alkaloids	Tryptophan alkaloids	Carbazole alkaloids	Hemoglobin
LTS0171945	T00895	10.0191	Alkaloids	Tryptophan alkaloids	Carbazole alkaloids	Protein kinase C epsilon
LTS0264395	T74312	10.0154	Shikimates and Phenylpropanoids	Diarylheptanoids	Linear diarylheptanoids	Fms-like tyrosine kinase 3
LTS0003037	T74312	10.0147	Alkaloids	Tryptophan alkaloids	Other	Fms-like tyrosine kinase 3
LTS0155002	T69128	10.0131	Shikimates and Phenylpropanoids	Other	Other	Proto-oncogene c-Ros
LTS0030456	T08391	10.0103	Carbohydrates	Saccharides	Monosaccharides	Janus kinase 2
LTS0091662	T12499	10.0023	Shikimates and Phenylpropanoids	Other	Other	LCK tyrosine protein kinase
